# Supplementary material for: Exploring pta Alternatives in the Development of Ruthenium–Arene Anticancer Compounds
Source: Molecules. 2023 Mar 9;28(6):2499. doi: 10.3390/molecules28062499 (PMC10058425; doi:10.3390/molecules28062499)
Supplement: Supplementary file 1 [file molecules-28-02499-s001.zip]

Archive with 2 entries (2 files):
- Crystal structures mob438+moc610.cif
- molecules-2221733-supplementary.pdf
