# Supplementary material for: Exploring pta Alternatives in the Development of Ruthenium–Arene Anticancer Compounds
Source: Molecules. 2023 Mar 9;28(6):2499. doi: 10.3390/molecules28062499 (PMC10058425; doi:10.3390/molecules28062499)
Supplement: Supplementary file 1 [file molecules-28-02499-s001.zip › Crystal structures mob438+moc610.cif]

data_mob438
_audit_creation_date               2022-11-24
_audit_creation_method
;
Olex2 1.3
(compiled 2020.11.12 svn.r5f609507 for OlexSys, GUI svn.r6408)
;
_shelx_SHELXL_version_number       '2018/3'
_audit_contact_author_address      ?
_audit_contact_author_email        ?
_audit_contact_author_name         ''
_audit_contact_author_phone        ?
_publ_contact_author_id_orcid      ?
_publ_section_references
;
Dolomanov, O.V., Bourhis, L.J., Gildea, R.J, Howard, J.A.K. & Puschmann, H.
 (2009), J. Appl. Cryst. 42, 339-341.

Sheldrick, G.M. (2015). Acta Cryst. A71, 3-8.

Sheldrick, G.M. (2015). Acta Cryst. C71, 3-8.
;
_chemical_name_common              ?
_chemical_name_systematic          ?
_chemical_formula_moiety           'C33 H33 N O P Ru S, F6 P'
_chemical_formula_sum              'C33 H33 F6 N O P2 Ru S'
_chemical_formula_weight           768.67
_chemical_melting_point            ?
_chemical_oxdiff_formula           'C33 H33 F6 N1 O1 P2 Ru1 S1'
loop_
  _atom_type_symbol
  _atom_type_description
  _atom_type_scat_dispersion_real
  _atom_type_scat_dispersion_imag
  _atom_type_scat_source
 'C' 'C' 0.0033 0.0016 'International Tables Vol C Tables 4.2.6.8 and 6.1.1.4'
 'H' 'H' 0.0000 0.0000 'International Tables Vol C Tables 4.2.6.8 and 6.1.1.4'
 'F' 'F' 0.0171 0.0103 'International Tables Vol C Tables 4.2.6.8 and 6.1.1.4'
 'N' 'N' 0.0061 0.0033 'International Tables Vol C Tables 4.2.6.8 and 6.1.1.4'
 'O' 'O' 0.0106 0.0060 'International Tables Vol C Tables 4.2.6.8 and 6.1.1.4'
 'P' 'P' 0.1023 0.0942 'International Tables Vol C Tables 4.2.6.8 and 6.1.1.4'
 'Ru' 'Ru' -1.2594 0.8363
 'International Tables Vol C Tables 4.2.6.8 and 6.1.1.4'
 'S' 'S' 0.1246 0.1234 'International Tables Vol C Tables 4.2.6.8 and 6.1.1.4'

_shelx_space_group_comment
;
The symmetry employed for this shelxl refinement is uniquely defined
by the following loop, which should always be used as a source of
symmetry information in preference to the above space-group names.
They are only intended as comments.
;
_space_group_crystal_system        'monoclinic'
_space_group_IT_number             14
_space_group_name_H-M_alt          'P 1 21/c 1'
_space_group_name_Hall             '-P 2ybc'
loop_
  _space_group_symop_operation_xyz
 'x, y, z'
 '-x, y+1/2, -z+1/2'
 '-x, -y, -z'
 'x, -y-1/2, z-1/2'

_cell_length_a                     9.8473(3)
_cell_length_b                     15.5924(7)
_cell_length_c                     20.5046(7)
_cell_angle_alpha                  90
_cell_angle_beta                   91.508(3)
_cell_angle_gamma                  90
_cell_volume                       3147.2(2)
_cell_formula_units_Z              4
_cell_measurement_reflns_used      5882
_cell_measurement_temperature      150.00(10)
_cell_measurement_theta_max        29.9490
_cell_measurement_theta_min        3.8810
_shelx_estimated_absorpt_T_max     0.868
_shelx_estimated_absorpt_T_min     0.810
_exptl_absorpt_coefficient_mu      0.731
_exptl_absorpt_correction_T_max    1.00000
_exptl_absorpt_correction_T_min    0.75162
_exptl_absorpt_correction_type     multi-scan
_exptl_absorpt_process_details
;
CrysAlisPro 1.171.38.46 (Rigaku Oxford Diffraction, 2015)
Empirical absorption correction using spherical harmonics,
 implemented in SCALE3 ABSPACK scaling algorithm.
;
_exptl_absorpt_special_details     ?
_exptl_crystal_colour              'clear dark orange'
_exptl_crystal_colour_lustre       clear
_exptl_crystal_colour_modifier     dark
_exptl_crystal_colour_primary      orange
_exptl_crystal_density_diffrn      1.622
_exptl_crystal_density_meas        ?
_exptl_crystal_density_method      ?
_exptl_crystal_description         block
_exptl_crystal_F_000               1560
_exptl_crystal_size_max            0.3
_exptl_crystal_size_mid            0.2
_exptl_crystal_size_min            0.2
_exptl_transmission_factor_max     ?
_exptl_transmission_factor_min     ?
_diffrn_reflns_av_R_equivalents    0.0334
_diffrn_reflns_av_unetI/netI       0.0511
_diffrn_reflns_Laue_measured_fraction_full  0.998
_diffrn_reflns_Laue_measured_fraction_max  0.998
_diffrn_reflns_limit_h_max         12
_diffrn_reflns_limit_h_min         -6
_diffrn_reflns_limit_k_max         19
_diffrn_reflns_limit_k_min         -20
_diffrn_reflns_limit_l_max         26
_diffrn_reflns_limit_l_min         -26
_diffrn_reflns_number              16965
_diffrn_reflns_point_group_measured_fraction_full  0.998
_diffrn_reflns_point_group_measured_fraction_max  0.998
_diffrn_reflns_theta_full          25.242
_diffrn_reflns_theta_max           27.485
_diffrn_reflns_theta_min           2.907
_diffrn_ambient_environment        N~2~
_diffrn_ambient_temperature        150.00(10)
_diffrn_detector                   'CCD plate'
_diffrn_detector_area_resol_mean   10.4933
_diffrn_detector_type              Atlas
_diffrn_measured_fraction_theta_full  0.998
_diffrn_measured_fraction_theta_max  0.998
_diffrn_measurement_details
;
List of Runs (angles in degrees, time in seconds):

  # Type    Start    End  Width  t~exp~   \w     \q     \k     \f   Frames
--------------------------------------------------------------------------
  1  \w    -16.00  21.00   1.00   61.50    --  -14.29 -99.00 -30.00   37
  2  \w    -18.00  48.00   1.00   61.50    --   14.29 -99.00-150.00   66
  3  \w     -6.00  25.00   1.00   61.50    --   14.29  43.00 109.00   31
  4  \w     -8.00  79.00   1.00   61.50    --   14.29  37.00 150.00   87
;
_diffrn_measurement_device         'four-circle diffractometer'
_diffrn_measurement_device_type    'SuperNova, Dual, Cu at zero, Atlas'
_diffrn_measurement_method         '\w scans'
_diffrn_orient_matrix_type        
 'CrysAlisPro convention (1999,Acta A55,543-557)'
_diffrn_orient_matrix_UB_11        -0.0460895000
_diffrn_orient_matrix_UB_12        -0.0279065000
_diffrn_orient_matrix_UB_13        0.0154709000
_diffrn_orient_matrix_UB_21        -0.0382781000
_diffrn_orient_matrix_UB_22        0.0358759000
_diffrn_orient_matrix_UB_23        0.0102175000
_diffrn_orient_matrix_UB_31        -0.0399998000
_diffrn_orient_matrix_UB_32        -0.0022383000
_diffrn_orient_matrix_UB_33        -0.0292125000
_diffrn_radiation_monochromator    mirror
_diffrn_radiation_probe            x-ray
_diffrn_radiation_type             'Mo K\a'
_diffrn_radiation_wavelength       0.71073
_diffrn_source                     'micro-focus sealed X-ray tube'
_diffrn_source_type                'SuperNova (Mo) X-ray Source'
_reflns_Friedel_coverage           0.000
_reflns_Friedel_fraction_full      .
_reflns_Friedel_fraction_max       .
_reflns_number_gt                  5520
_reflns_number_total               7206
_reflns_odcompleteness_completeness  99.80
_reflns_odcompleteness_iscentric   1
_reflns_odcompleteness_theta       27.50
_reflns_special_details
;
 Reflections were merged by SHELXL according to the crystal
 class for the calculation of statistics and refinement.
 
 _reflns_Friedel_fraction is defined as the number of unique
 Friedel pairs measured divided by the number that would be
 possible theoretically, ignoring centric projections and
 systematic absences.
;
_reflns_threshold_expression       'I > 2\s(I)'
_computing_cell_refinement         'CrysAlisPro 1.171.38.46 (Rigaku OD, 2015)'
_computing_data_collection         'CrysAlisPro 1.171.38.46 (Rigaku OD, 2015)'
_computing_data_reduction          'CrysAlisPro 1.171.38.46 (Rigaku OD, 2015)'
_computing_molecular_graphics      'Olex2 1.3 (Dolomanov et al., 2009)'
_computing_publication_material    'Olex2 1.3 (Dolomanov et al., 2009)'
_computing_structure_refinement    'SHELXL 2018/3 (Sheldrick, 2015)'
_computing_structure_solution      'SHELXT 2018/2 (Sheldrick, 2018)'
_refine_diff_density_max           1.671
_refine_diff_density_min           -0.907
_refine_diff_density_rms           0.095
_refine_ls_extinction_coef         .
_refine_ls_extinction_method       none
_refine_ls_goodness_of_fit_ref     1.030
_refine_ls_hydrogen_treatment      constr
_refine_ls_matrix_type             full
_refine_ls_number_parameters       409
_refine_ls_number_reflns           7206
_refine_ls_number_restraints       0
_refine_ls_R_factor_all            0.0634
_refine_ls_R_factor_gt             0.0430
_refine_ls_restrained_S_all        1.030
_refine_ls_shift/su_max            0.002
_refine_ls_shift/su_mean           0.000
_refine_ls_structure_factor_coef   Fsqd
_refine_ls_weighting_details      
 'w=1/[\s^2^(Fo^2^)+(0.0483P)^2^+3.7898P] where P=(Fo^2^+2Fc^2^)/3'
_refine_ls_weighting_scheme        calc
_refine_ls_wR_factor_gt            0.0991
_refine_ls_wR_factor_ref           0.1077
_refine_special_details            ?
_olex2_refinement_description
;
1. Fixed Uiso
 At 1.2 times of:
  All C(H) groups
 At 1.5 times of:
  All C(H,H,H) groups
2.a Ternary CH refined with riding coordinates:
 C8C(H8C)
2.b Aromatic/amide H refined with riding coordinates:
 C15B(H15B), C13B(H13B), C3C(H3C), C9B(H9B), C4C(H4C), C6C(H6C), C3B(H3B),
 C7B(H7B), C6A(H6A), C7C(H7C), C6B(H6B), C12B(H12B), C11B(H11B), C10B(H10B),
 C3A(H3A), C5B(H5B), C19B(H19B), C16B(H16B), C17B(H17B), C18B(H18B), C4B(H4B),
 C5A(H5A), C4A(H4A)
2.c Idealised Me refined as rotating group:
 C10C(H10A,H10C,H10D), C1C(H1CA,H1CB,H1CC), C9C(H9CA,H9CB,H9CC)
;
_atom_sites_solution_hydrogens     geom
_atom_sites_solution_primary       dual
_atom_sites_solution_secondary     ?
loop_
  _atom_site_label
  _atom_site_type_symbol
  _atom_site_fract_x
  _atom_site_fract_y
  _atom_site_fract_z
  _atom_site_U_iso_or_equiv
  _atom_site_adp_type
  _atom_site_occupancy
  _atom_site_site_symmetry_order
  _atom_site_calc_flag
  _atom_site_refinement_flags_posn
  _atom_site_refinement_flags_adp
  _atom_site_refinement_flags_occupancy
  _atom_site_disorder_assembly
  _atom_site_disorder_group
 Ru1 Ru 0.57071(3) 0.41133(2) 0.68401(2) 0.01769(8) Uani 1 1 d . . . . .
 P1B P 0.58528(8) 0.26510(6) 0.71142(4) 0.01686(18) Uani 1 1 d . . . . .
 S2A S 0.79656(9) 0.41999(6) 0.72323(4) 0.0276(2) Uani 1 1 d . . . . .
 P1P P 0.24195(10) 0.19655(6) 0.45773(4) 0.0265(2) Uani 1 1 d . . . . .
 O1A O 0.5257(2) 0.43555(16) 0.78163(11) 0.0258(6) Uani 1 1 d . . . . .
 F2P F 0.1573(3) 0.11623(18) 0.48154(13) 0.0555(7) Uani 1 1 d . . . . .
 N1A N 0.6354(3) 0.43736(19) 0.82488(13) 0.0223(6) Uani 1 1 d . . . . .
 F5P F 0.3282(3) 0.27597(19) 0.43413(16) 0.0768(10) Uani 1 1 d . . . . .
 F7P F 0.2846(4) 0.14881(19) 0.39377(13) 0.0893(13) Uani 1 1 d . . . . .
 C8B C 0.6859(3) 0.1997(2) 0.65641(15) 0.0205(7) Uani 1 1 d . . . . .
 F4P F 0.2138(4) 0.2425(2) 0.52419(13) 0.0758(10) Uani 1 1 d . . . . .
 C5C C 0.3621(3) 0.4316(2) 0.63744(15) 0.0216(7) Uani 1 1 d . . . . .
 C2B C 0.6668(3) 0.2352(2) 0.79044(15) 0.0196(7) Uani 1 1 d . . . . .
 C15B C 0.3680(3) 0.1685(2) 0.65813(15) 0.0220(7) Uani 1 1 d . . . . .
 H15B H 0.426428 0.155660 0.623292 0.026 Uiso 1 1 calc R U . . .
 C2A C 0.7640(3) 0.4280(2) 0.80514(15) 0.0211(7) Uani 1 1 d . . . . .
 C13B C 0.6799(4) 0.1105(2) 0.65948(15) 0.0239(7) Uani 1 1 d . . . . .
 H13B H 0.613635 0.083504 0.685331 0.029 Uiso 1 1 calc R U . . .
 C14B C 0.4167(3) 0.2167(2) 0.71080(14) 0.0191(7) Uani 1 1 d . . . . .
 C3C C 0.5724(4) 0.4089(3) 0.57588(16) 0.0280(8) Uani 1 1 d . . . . .
 H3C H 0.623882 0.373834 0.547777 0.034 Uiso 1 1 calc R U . . .
 C9B C 0.7843(3) 0.2383(2) 0.61827(15) 0.0244(7) Uani 1 1 d . . . . .
 H9B H 0.788884 0.299020 0.615458 0.029 Uiso 1 1 calc R U . . .
 C4C C 0.4446(4) 0.3800(2) 0.59678(15) 0.0236(7) Uani 1 1 d . . . . .
 H4C H 0.412817 0.325087 0.583440 0.028 Uiso 1 1 calc R U . . .
 C6C C 0.4190(4) 0.5118(2) 0.65720(16) 0.0257(8) Uani 1 1 d . . . . .
 H6C H 0.368586 0.547125 0.685544 0.031 Uiso 1 1 calc R U . . .
 C3B C 0.7992(3) 0.2036(2) 0.79204(16) 0.0243(7) Uani 1 1 d . . . . .
 H3B H 0.845750 0.197087 0.752342 0.029 Uiso 1 1 calc R U . . .
 C7B C 0.6032(3) 0.2464(2) 0.84979(15) 0.0237(7) Uani 1 1 d . . . . .
 H7B H 0.514069 0.269670 0.850223 0.028 Uiso 1 1 calc R U . . .
 C2C C 0.6243(4) 0.4889(3) 0.59626(17) 0.0301(8) Uani 1 1 d . . . . .
 C6A C 0.6044(4) 0.4474(2) 0.88818(16) 0.0300(8) Uani 1 1 d . . . . .
 H6A H 0.512549 0.456076 0.899677 0.036 Uiso 1 1 calc R U . . .
 C7C C 0.5458(4) 0.5413(2) 0.63688(18) 0.0297(8) Uani 1 1 d . . . . .
 H7C H 0.578481 0.596039 0.650321 0.036 Uiso 1 1 calc R U . . .
 C6B C 0.6682(4) 0.2243(3) 0.90818(16) 0.0282(8) Uani 1 1 d . . . . .
 H6B H 0.622956 0.231759 0.948142 0.034 Uiso 1 1 calc R U . . .
 C12B C 0.7709(4) 0.0605(2) 0.62475(16) 0.0273(8) Uani 1 1 d . . . . .
 H12B H 0.765568 -0.000270 0.626166 0.033 Uiso 1 1 calc R U . . .
 F6P F 0.3737(3) 0.1552(3) 0.49276(18) 0.0995(13) Uani 1 1 d . . . . .
 C11B C 0.8690(4) 0.1004(3) 0.58824(15) 0.0297(9) Uani 1 1 d . . . . .
 H11B H 0.932618 0.066456 0.565576 0.036 Uiso 1 1 calc R U . . .
 C10B C 0.8757(4) 0.1880(3) 0.58434(16) 0.0300(9) Uani 1 1 d . . . . .
 H10B H 0.942584 0.214500 0.558521 0.036 Uiso 1 1 calc R U . . .
 C8C C 0.2242(3) 0.4012(3) 0.65684(16) 0.0273(8) Uani 1 1 d . . . . .
 H8C H 0.227358 0.337173 0.659673 0.033 Uiso 1 1 calc R U . . .
 C3A C 0.8670(4) 0.4239(2) 0.85352(18) 0.0287(8) Uani 1 1 d . . . . .
 H3A H 0.958538 0.415628 0.841461 0.034 Uiso 1 1 calc R U . . .
 C5B C 0.7979(4) 0.1915(2) 0.90848(17) 0.0291(8) Uani 1 1 d . . . . .
 H5B H 0.841858 0.175810 0.948533 0.035 Uiso 1 1 calc R U . . .
 C19B C 0.3266(4) 0.2375(3) 0.76004(16) 0.0313(9) Uani 1 1 d . . . . .
 H19B H 0.355830 0.273683 0.794947 0.038 Uiso 1 1 calc R U . . .
 C16B C 0.2353(4) 0.1389(2) 0.65590(17) 0.0282(8) Uani 1 1 d . . . . .
 H16B H 0.202606 0.107195 0.619170 0.034 Uiso 1 1 calc R U . . .
 C17B C 0.1498(4) 0.1555(3) 0.70728(18) 0.0326(9) Uani 1 1 d . . . . .
 H17B H 0.060582 0.132326 0.707117 0.039 Uiso 1 1 calc R U . . .
 C18B C 0.1955(4) 0.2059(3) 0.75829(17) 0.0347(10) Uani 1 1 d . . . . .
 H18B H 0.136300 0.219086 0.792733 0.042 Uiso 1 1 calc R U . . .
 C4B C 0.8643(4) 0.1814(3) 0.85034(17) 0.0300(8) Uani 1 1 d . . . . .
 H4B H 0.954265 0.159293 0.850396 0.036 Uiso 1 1 calc R U . . .
 C5A C 0.7036(4) 0.4452(3) 0.93564(17) 0.0349(9) Uani 1 1 d . . . . .
 H5A H 0.681824 0.452745 0.980133 0.042 Uiso 1 1 calc R U . . .
 F3P F 0.1156(4) 0.2366(3) 0.4260(2) 0.1178(17) Uani 1 1 d . . . . .
 C4A C 0.8368(4) 0.4319(3) 0.91812(18) 0.0345(9) Uani 1 1 d . . . . .
 H4A H 0.906869 0.428261 0.950719 0.041 Uiso 1 1 calc R U . . .
 C10C C 0.1835(4) 0.4351(3) 0.72326(19) 0.0400(10) Uani 1 1 d . . . . .
 H10A H 0.255968 0.422904 0.755611 0.060 Uiso 1 1 calc R U . . .
 H10C H 0.099421 0.407107 0.736346 0.060 Uiso 1 1 calc R U . . .
 H10D H 0.169018 0.497225 0.720529 0.060 Uiso 1 1 calc R U . . .
 C1C C 0.7612(4) 0.5192(3) 0.5747(2) 0.0460(11) Uani 1 1 d . . . . .
 H1CA H 0.812002 0.543299 0.612120 0.069 Uiso 1 1 calc R U . . .
 H1CB H 0.749021 0.563240 0.540988 0.069 Uiso 1 1 calc R U . . .
 H1CC H 0.811643 0.470657 0.556980 0.069 Uiso 1 1 calc R U . . .
 C9C C 0.1183(4) 0.4250(3) 0.6042(2) 0.0403(10) Uani 1 1 d . . . . .
 H9CA H 0.112614 0.487544 0.600469 0.060 Uiso 1 1 calc R U . . .
 H9CB H 0.029639 0.401988 0.615906 0.060 Uiso 1 1 calc R U . . .
 H9CC H 0.144813 0.400678 0.562288 0.060 Uiso 1 1 calc R U . . .

loop_
  _atom_site_aniso_label
  _atom_site_aniso_U_11
  _atom_site_aniso_U_22
  _atom_site_aniso_U_33
  _atom_site_aniso_U_23
  _atom_site_aniso_U_13
  _atom_site_aniso_U_12
 Ru1 0.01699(13) 0.01625(15) 0.01991(13) -0.00153(10) 0.00241(9) 0.00056(11)
 P1B 0.0158(4) 0.0169(5) 0.0180(4) -0.0017(3) 0.0021(3) 0.0004(3)
 S2A 0.0213(4) 0.0340(6) 0.0275(4) -0.0022(4) 0.0026(3) -0.0039(4)
 P1P 0.0298(5) 0.0246(5) 0.0254(4) -0.0007(4) 0.0068(3) -0.0011(4)
 O1A 0.0303(13) 0.0231(14) 0.0235(11) -0.0056(10) -0.0099(10) 0.0041(11)
 F2P 0.0643(18) 0.0451(17) 0.0576(16) 0.0065(13) 0.0116(13) -0.0229(14)
 N1A 0.0224(14) 0.0210(16) 0.0235(13) -0.0025(11) -0.0001(11) -0.0023(13)
 F5P 0.091(2) 0.0396(18) 0.103(2) -0.0113(16) 0.0629(19) -0.0222(17)
 F7P 0.180(4) 0.0432(19) 0.0474(16) -0.0132(14) 0.047(2) -0.018(2)
 C8B 0.0197(16) 0.0203(19) 0.0216(15) -0.0032(13) 0.0018(12) 0.0038(14)
 F4P 0.120(3) 0.062(2) 0.0475(16) -0.0219(14) 0.0291(16) -0.021(2)
 C5C 0.0195(16) 0.026(2) 0.0194(15) -0.0007(13) -0.0027(12) 0.0037(14)
 C2B 0.0211(16) 0.0158(18) 0.0219(15) 0.0012(13) -0.0013(12) -0.0044(14)
 C15B 0.0227(16) 0.0203(19) 0.0230(16) -0.0043(13) -0.0011(12) 0.0016(15)
 C2A 0.0236(16) 0.0168(19) 0.0228(15) 0.0008(13) 0.0014(12) -0.0039(14)
 C13B 0.0255(17) 0.023(2) 0.0235(16) 0.0001(13) 0.0010(13) 0.0036(15)
 C14B 0.0178(15) 0.0179(18) 0.0216(15) 0.0037(13) -0.0004(12) -0.0010(14)
 C3C 0.0307(18) 0.031(2) 0.0225(16) 0.0044(15) 0.0071(13) 0.0122(17)
 C9B 0.0240(17) 0.025(2) 0.0238(16) 0.0012(14) 0.0021(13) 0.0025(16)
 C4C 0.0292(18) 0.025(2) 0.0159(14) -0.0015(13) -0.0012(12) 0.0035(16)
 C6C 0.0262(18) 0.022(2) 0.0290(17) -0.0001(14) -0.0012(13) 0.0083(16)
 C3B 0.0203(16) 0.026(2) 0.0271(17) -0.0016(14) 0.0006(13) -0.0013(15)
 C7B 0.0213(16) 0.024(2) 0.0260(16) 0.0033(14) 0.0002(12) 0.0015(15)
 C2C 0.0279(19) 0.031(2) 0.0317(18) 0.0111(16) 0.0062(14) 0.0049(17)
 C6A 0.038(2) 0.024(2) 0.0287(18) -0.0022(15) 0.0112(15) 0.0022(18)
 C7C 0.032(2) 0.018(2) 0.040(2) 0.0071(15) 0.0017(15) 0.0023(17)
 C6B 0.0313(19) 0.033(2) 0.0206(16) 0.0038(14) 0.0008(13) -0.0030(17)
 C12B 0.036(2) 0.0220(19) 0.0236(16) -0.0056(14) -0.0048(14) 0.0115(17)
 F6P 0.052(2) 0.140(4) 0.106(3) 0.039(3) 0.0018(18) 0.029(2)
 C11B 0.0313(19) 0.040(2) 0.0175(15) -0.0052(15) -0.0003(13) 0.0184(18)
 C10B 0.0254(18) 0.042(3) 0.0227(17) 0.0033(16) 0.0055(13) 0.0089(18)
 C8C 0.0194(16) 0.032(2) 0.0301(17) 0.0012(15) -0.0022(13) 0.0007(16)
 C3A 0.0210(17) 0.025(2) 0.039(2) 0.0000(15) -0.0011(14) -0.0040(16)
 C5B 0.032(2) 0.027(2) 0.0273(17) 0.0068(15) -0.0089(14) -0.0066(17)
 C19B 0.0216(17) 0.050(3) 0.0222(16) -0.0069(16) 0.0008(13) -0.0019(18)
 C16B 0.0252(18) 0.024(2) 0.0351(19) -0.0032(15) -0.0063(14) -0.0006(16)
 C17B 0.0195(17) 0.034(2) 0.044(2) 0.0061(17) -0.0010(15) -0.0073(17)
 C18B 0.0206(17) 0.057(3) 0.0270(18) 0.0043(17) 0.0042(13) -0.0013(19)
 C4B 0.0210(17) 0.033(2) 0.0355(19) 0.0049(16) -0.0043(14) -0.0002(16)
 C5A 0.050(2) 0.032(2) 0.0224(17) -0.0016(15) 0.0009(16) -0.002(2)
 F3P 0.056(2) 0.138(4) 0.158(4) 0.087(3) -0.033(2) 0.013(2)
 C4A 0.041(2) 0.031(2) 0.0307(19) 0.0018(16) -0.0119(16) -0.0071(19)
 C10C 0.027(2) 0.052(3) 0.041(2) -0.0068(19) 0.0102(16) -0.002(2)
 C1C 0.035(2) 0.046(3) 0.058(3) 0.023(2) 0.0184(19) 0.003(2)
 C9C 0.028(2) 0.048(3) 0.045(2) 0.0027(19) -0.0079(16) 0.001(2)

_geom_special_details
;
 All esds (except the esd in the dihedral angle between two l.s. planes)
 are estimated using the full covariance matrix.  The cell esds are taken
 into account individually in the estimation of esds in distances, angles
 and torsion angles; correlations between esds in cell parameters are only
 used when they are defined by crystal symmetry.  An approximate (isotropic)
 treatment of cell esds is used for estimating esds involving l.s. planes.
;
loop_
  _geom_bond_atom_site_label_1
  _geom_bond_atom_site_label_2
  _geom_bond_distance
  _geom_bond_site_symmetry_2
  _geom_bond_publ_flag
 Ru1 P1B 2.3517(9) . ?
 Ru1 S2A 2.3489(9) . ?
 Ru1 O1A 2.096(2) . ?
 Ru1 C5C 2.264(3) . ?
 Ru1 C3C 2.218(3) . ?
 Ru1 C4C 2.205(3) . ?
 Ru1 C6C 2.224(3) . ?
 Ru1 C2C 2.242(3) . ?
 Ru1 C7C 2.256(4) . ?
 P1B C8B 1.831(3) . ?
 P1B C2B 1.849(3) . ?
 P1B C14B 1.823(3) . ?
 S2A C2A 1.722(3) . ?
 P1P F2P 1.589(3) . ?
 P1P F5P 1.585(3) . ?
 P1P F7P 1.575(3) . ?
 P1P F4P 1.571(3) . ?
 P1P F6P 1.602(3) . ?
 P1P F3P 1.523(3) . ?
 O1A N1A 1.380(3) . ?
 N1A C2A 1.348(4) . ?
 N1A C6A 1.350(4) . ?
 C8B C13B 1.394(5) . ?
 C8B C9B 1.397(5) . ?
 C5C C4C 1.427(5) . ?
 C5C C6C 1.425(5) . ?
 C5C C8C 1.502(5) . ?
 C2B C3B 1.393(5) . ?
 C2B C7B 1.394(4) . ?
 C15B H15B 0.9500 . ?
 C15B C14B 1.391(4) . ?
 C15B C16B 1.386(5) . ?
 C2A C3A 1.401(5) . ?
 C13B H13B 0.9500 . ?
 C13B C12B 1.396(5) . ?
 C14B C19B 1.400(4) . ?
 C3C H3C 0.9500 . ?
 C3C C4C 1.414(5) . ?
 C3C C2C 1.407(6) . ?
 C9B H9B 0.9500 . ?
 C9B C10B 1.393(5) . ?
 C4C H4C 0.9500 . ?
 C6C H6C 0.9500 . ?
 C6C C7C 1.404(5) . ?
 C3B H3B 0.9500 . ?
 C3B C4B 1.386(5) . ?
 C7B H7B 0.9500 . ?
 C7B C6B 1.386(5) . ?
 C2C C7C 1.412(5) . ?
 C2C C1C 1.506(5) . ?
 C6A H6A 0.9500 . ?
 C6A C5A 1.361(5) . ?
 C7C H7C 0.9500 . ?
 C6B H6B 0.9500 . ?
 C6B C5B 1.376(5) . ?
 C12B H12B 0.9500 . ?
 C12B C11B 1.385(5) . ?
 C11B H11B 0.9500 . ?
 C11B C10B 1.371(6) . ?
 C10B H10B 0.9500 . ?
 C8C H8C 1.0000 . ?
 C8C C10C 1.525(5) . ?
 C8C C9C 1.527(5) . ?
 C3A H3A 0.9500 . ?
 C3A C4A 1.371(5) . ?
 C5B H5B 0.9500 . ?
 C5B C4B 1.384(5) . ?
 C19B H19B 0.9500 . ?
 C19B C18B 1.382(5) . ?
 C16B H16B 0.9500 . ?
 C16B C17B 1.390(5) . ?
 C17B H17B 0.9500 . ?
 C17B C18B 1.374(6) . ?
 C18B H18B 0.9500 . ?
 C4B H4B 0.9500 . ?
 C5A H5A 0.9500 . ?
 C5A C4A 1.384(6) . ?
 C4A H4A 0.9500 . ?
 C10C H10A 0.9800 . ?
 C10C H10C 0.9800 . ?
 C10C H10D 0.9800 . ?
 C1C H1CA 0.9800 . ?
 C1C H1CB 0.9800 . ?
 C1C H1CC 0.9800 . ?
 C9C H9CA 0.9800 . ?
 C9C H9CB 0.9800 . ?
 C9C H9CC 0.9800 . ?

loop_
  _geom_angle_atom_site_label_1
  _geom_angle_atom_site_label_2
  _geom_angle_atom_site_label_3
  _geom_angle
  _geom_angle_site_symmetry_1
  _geom_angle_site_symmetry_3
  _geom_angle_publ_flag
 S2A Ru1 P1B 85.57(3) . . ?
 O1A Ru1 P1B 87.68(7) . . ?
 O1A Ru1 S2A 83.38(7) . . ?
 O1A Ru1 C5C 99.53(10) . . ?
 O1A Ru1 C3C 164.85(11) . . ?
 O1A Ru1 C4C 133.30(11) . . ?
 O1A Ru1 C6C 87.23(11) . . ?
 O1A Ru1 C2C 136.84(13) . . ?
 O1A Ru1 C7C 102.94(12) . . ?
 C5C Ru1 P1B 106.56(10) . . ?
 C5C Ru1 S2A 167.57(10) . . ?
 C3C Ru1 P1B 102.71(10) . . ?
 C3C Ru1 S2A 108.13(10) . . ?
 C3C Ru1 C5C 67.14(12) . . ?
 C3C Ru1 C6C 77.75(13) . . ?
 C3C Ru1 C2C 36.78(14) . . ?
 C3C Ru1 C7C 65.86(14) . . ?
 C4C Ru1 P1B 90.51(10) . . ?
 C4C Ru1 S2A 142.98(9) . . ?
 C4C Ru1 C5C 37.20(12) . . ?
 C4C Ru1 C3C 37.28(13) . . ?
 C4C Ru1 C6C 66.11(13) . . ?
 C4C Ru1 C2C 66.91(14) . . ?
 C4C Ru1 C7C 78.39(14) . . ?
 C6C Ru1 P1B 141.12(10) . . ?
 C6C Ru1 S2A 131.91(10) . . ?
 C6C Ru1 C5C 37.01(13) . . ?
 C6C Ru1 C2C 65.95(13) . . ?
 C6C Ru1 C7C 36.53(13) . . ?
 C2C Ru1 P1B 134.45(10) . . ?
 C2C Ru1 S2A 90.18(10) . . ?
 C2C Ru1 C5C 79.41(13) . . ?
 C2C Ru1 C7C 36.59(13) . . ?
 C7C Ru1 P1B 168.13(10) . . ?
 C7C Ru1 S2A 100.73(10) . . ?
 C7C Ru1 C5C 66.85(13) . . ?
 C8B P1B Ru1 115.05(12) . . ?
 C8B P1B C2B 99.76(15) . . ?
 C2B P1B Ru1 118.45(11) . . ?
 C14B P1B Ru1 110.48(11) . . ?
 C14B P1B C8B 105.81(16) . . ?
 C14B P1B C2B 106.02(14) . . ?
 C2A S2A Ru1 98.01(12) . . ?
 F2P P1P F6P 88.30(19) . . ?
 F5P P1P F2P 179.2(2) . . ?
 F5P P1P F6P 91.0(2) . . ?
 F7P P1P F2P 92.12(16) . . ?
 F7P P1P F5P 87.60(16) . . ?
 F7P P1P F6P 87.3(2) . . ?
 F4P P1P F2P 89.24(16) . . ?
 F4P P1P F5P 90.97(16) . . ?
 F4P P1P F7P 174.4(2) . . ?
 F4P P1P F6P 87.3(2) . . ?
 F3P P1P F2P 91.4(2) . . ?
 F3P P1P F5P 89.3(2) . . ?
 F3P P1P F7P 94.0(3) . . ?
 F3P P1P F4P 91.4(2) . . ?
 F3P P1P F6P 178.7(3) . . ?
 N1A O1A Ru1 115.85(19) . . ?
 C2A N1A O1A 122.1(3) . . ?
 C2A N1A C6A 122.7(3) . . ?
 C6A N1A O1A 115.3(3) . . ?
 C13B C8B P1B 120.3(3) . . ?
 C13B C8B C9B 119.1(3) . . ?
 C9B C8B P1B 120.0(3) . . ?
 C4C C5C Ru1 69.15(18) . . ?
 C4C C5C C8C 120.6(3) . . ?
 C6C C5C Ru1 69.95(18) . . ?
 C6C C5C C4C 115.8(3) . . ?
 C6C C5C C8C 123.6(3) . . ?
 C8C C5C Ru1 131.4(2) . . ?
 C3B C2B P1B 119.6(2) . . ?
 C3B C2B C7B 117.7(3) . . ?
 C7B C2B P1B 122.6(3) . . ?
 C14B C15B H15B 119.6 . . ?
 C16B C15B H15B 119.6 . . ?
 C16B C15B C14B 120.7(3) . . ?
 N1A C2A S2A 120.1(2) . . ?
 N1A C2A C3A 117.4(3) . . ?
 C3A C2A S2A 122.5(3) . . ?
 C8B C13B H13B 119.8 . . ?
 C8B C13B C12B 120.4(3) . . ?
 C12B C13B H13B 119.8 . . ?
 C15B C14B P1B 121.6(2) . . ?
 C15B C14B C19B 118.3(3) . . ?
 C19B C14B P1B 119.6(3) . . ?
 Ru1 C3C H3C 129.4 . . ?
 C4C C3C Ru1 70.87(18) . . ?
 C4C C3C H3C 119.6 . . ?
 C2C C3C Ru1 72.5(2) . . ?
 C2C C3C H3C 119.6 . . ?
 C2C C3C C4C 120.7(3) . . ?
 C8B C9B H9B 119.9 . . ?
 C10B C9B C8B 120.3(4) . . ?
 C10B C9B H9B 119.9 . . ?
 Ru1 C4C H4C 127.4 . . ?
 C5C C4C Ru1 73.65(18) . . ?
 C5C C4C H4C 119.2 . . ?
 C3C C4C Ru1 71.8(2) . . ?
 C3C C4C C5C 121.5(3) . . ?
 C3C C4C H4C 119.2 . . ?
 Ru1 C6C H6C 128.0 . . ?
 C5C C6C Ru1 73.0(2) . . ?
 C5C C6C H6C 118.3 . . ?
 C7C C6C Ru1 73.0(2) . . ?
 C7C C6C C5C 123.3(3) . . ?
 C7C C6C H6C 118.3 . . ?
 C2B C3B H3B 119.3 . . ?
 C4B C3B C2B 121.3(3) . . ?
 C4B C3B H3B 119.3 . . ?
 C2B C7B H7B 119.5 . . ?
 C6B C7B C2B 121.0(3) . . ?
 C6B C7B H7B 119.5 . . ?
 C3C C2C Ru1 70.68(19) . . ?
 C3C C2C C7C 119.3(3) . . ?
 C3C C2C C1C 120.8(4) . . ?
 C7C C2C Ru1 72.3(2) . . ?
 C7C C2C C1C 120.0(4) . . ?
 C1C C2C Ru1 129.5(3) . . ?
 N1A C6A H6A 119.8 . . ?
 N1A C6A C5A 120.5(4) . . ?
 C5A C6A H6A 119.8 . . ?
 Ru1 C7C H7C 130.6 . . ?
 C6C C7C Ru1 70.5(2) . . ?
 C6C C7C C2C 119.3(4) . . ?
 C6C C7C H7C 120.3 . . ?
 C2C C7C Ru1 71.2(2) . . ?
 C2C C7C H7C 120.3 . . ?
 C7B C6B H6B 119.9 . . ?
 C5B C6B C7B 120.2(3) . . ?
 C5B C6B H6B 119.9 . . ?
 C13B C12B H12B 120.3 . . ?
 C11B C12B C13B 119.5(4) . . ?
 C11B C12B H12B 120.3 . . ?
 C12B C11B H11B 119.5 . . ?
 C10B C11B C12B 120.9(3) . . ?
 C10B C11B H11B 119.5 . . ?
 C9B C10B H10B 120.0 . . ?
 C11B C10B C9B 119.9(3) . . ?
 C11B C10B H10B 120.0 . . ?
 C5C C8C H8C 107.7 . . ?
 C5C C8C C10C 112.8(3) . . ?
 C5C C8C C9C 109.9(3) . . ?
 C10C C8C H8C 107.7 . . ?
 C10C C8C C9C 110.9(3) . . ?
 C9C C8C H8C 107.7 . . ?
 C2A C3A H3A 119.7 . . ?
 C4A C3A C2A 120.6(3) . . ?
 C4A C3A H3A 119.7 . . ?
 C6B C5B H5B 120.1 . . ?
 C6B C5B C4B 119.9(3) . . ?
 C4B C5B H5B 120.1 . . ?
 C14B C19B H19B 119.7 . . ?
 C18B C19B C14B 120.5(3) . . ?
 C18B C19B H19B 119.7 . . ?
 C15B C16B H16B 119.9 . . ?
 C15B C16B C17B 120.2(3) . . ?
 C17B C16B H16B 119.9 . . ?
 C16B C17B H17B 120.3 . . ?
 C18B C17B C16B 119.4(3) . . ?
 C18B C17B H17B 120.3 . . ?
 C19B C18B H18B 119.6 . . ?
 C17B C18B C19B 120.7(3) . . ?
 C17B C18B H18B 119.6 . . ?
 C3B C4B H4B 120.1 . . ?
 C5B C4B C3B 119.8(3) . . ?
 C5B C4B H4B 120.1 . . ?
 C6A C5A H5A 120.5 . . ?
 C6A C5A C4A 119.0(3) . . ?
 C4A C5A H5A 120.5 . . ?
 C3A C4A C5A 119.7(3) . . ?
 C3A C4A H4A 120.1 . . ?
 C5A C4A H4A 120.1 . . ?
 C8C C10C H10A 109.5 . . ?
 C8C C10C H10C 109.5 . . ?
 C8C C10C H10D 109.5 . . ?
 H10A C10C H10C 109.5 . . ?
 H10A C10C H10D 109.5 . . ?
 H10C C10C H10D 109.5 . . ?
 C2C C1C H1CA 109.5 . . ?
 C2C C1C H1CB 109.5 . . ?
 C2C C1C H1CC 109.5 . . ?
 H1CA C1C H1CB 109.5 . . ?
 H1CA C1C H1CC 109.5 . . ?
 H1CB C1C H1CC 109.5 . . ?
 C8C C9C H9CA 109.5 . . ?
 C8C C9C H9CB 109.5 . . ?
 C8C C9C H9CC 109.5 . . ?
 H9CA C9C H9CB 109.5 . . ?
 H9CA C9C H9CC 109.5 . . ?
 H9CB C9C H9CC 109.5 . . ?

loop_
  _geom_torsion_atom_site_label_1
  _geom_torsion_atom_site_label_2
  _geom_torsion_atom_site_label_3
  _geom_torsion_atom_site_label_4
  _geom_torsion
  _geom_torsion_site_symmetry_1
  _geom_torsion_site_symmetry_2
  _geom_torsion_site_symmetry_3
  _geom_torsion_site_symmetry_4
  _geom_torsion_publ_flag
 Ru1 P1B C8B C13B -167.1(2) . . . . ?
 Ru1 P1B C8B C9B 22.7(3) . . . . ?
 Ru1 P1B C2B C3B -102.4(3) . . . . ?
 Ru1 P1B C2B C7B 74.6(3) . . . . ?
 Ru1 P1B C14B C15B 99.9(3) . . . . ?
 Ru1 P1B C14B C19B -71.3(3) . . . . ?
 Ru1 S2A C2A N1A -7.6(3) . . . . ?
 Ru1 S2A C2A C3A 171.5(3) . . . . ?
 Ru1 O1A N1A C2A 2.9(4) . . . . ?
 Ru1 O1A N1A C6A -175.8(2) . . . . ?
 Ru1 C5C C4C C3C -55.9(3) . . . . ?
 Ru1 C5C C6C C7C 55.5(3) . . . . ?
 Ru1 C5C C8C C10C 61.7(5) . . . . ?
 Ru1 C5C C8C C9C -173.9(3) . . . . ?
 Ru1 C3C C4C C5C 56.7(3) . . . . ?
 Ru1 C3C C2C C7C -55.5(3) . . . . ?
 Ru1 C3C C2C C1C 125.2(3) . . . . ?
 Ru1 C6C C7C C2C 53.7(3) . . . . ?
 Ru1 C2C C7C C6C -53.4(3) . . . . ?
 P1B C8B C13B C12B -170.4(2) . . . . ?
 P1B C8B C9B C10B 169.7(3) . . . . ?
 P1B C2B C3B C4B 179.2(3) . . . . ?
 P1B C2B C7B C6B -179.2(3) . . . . ?
 P1B C14B C19B C18B 175.9(3) . . . . ?
 S2A C2A C3A C4A 179.0(3) . . . . ?
 O1A N1A C2A S2A 4.1(4) . . . . ?
 O1A N1A C2A C3A -175.0(3) . . . . ?
 O1A N1A C6A C5A 176.2(3) . . . . ?
 N1A C2A C3A C4A -1.9(5) . . . . ?
 N1A C6A C5A C4A -0.5(6) . . . . ?
 C8B P1B C2B C3B 23.2(3) . . . . ?
 C8B P1B C2B C7B -159.8(3) . . . . ?
 C8B P1B C14B C15B -25.2(3) . . . . ?
 C8B P1B C14B C19B 163.5(3) . . . . ?
 C8B C13B C12B C11B 1.3(5) . . . . ?
 C8B C9B C10B C11B 0.1(5) . . . . ?
 C5C C6C C7C Ru1 -55.5(3) . . . . ?
 C5C C6C C7C C2C -1.8(5) . . . . ?
 C2B P1B C8B C13B 65.0(3) . . . . ?
 C2B P1B C8B C9B -105.1(3) . . . . ?
 C2B P1B C14B C15B -130.5(3) . . . . ?
 C2B P1B C14B C19B 58.2(3) . . . . ?
 C2B C3B C4B C5B -0.7(6) . . . . ?
 C2B C7B C6B C5B 0.7(6) . . . . ?
 C15B C14B C19B C18B 4.3(6) . . . . ?
 C15B C16B C17B C18B 3.9(6) . . . . ?
 C2A N1A C6A C5A -2.5(6) . . . . ?
 C2A C3A C4A C5A -0.9(6) . . . . ?
 C13B C8B C9B C10B -0.6(5) . . . . ?
 C13B C12B C11B C10B -1.8(5) . . . . ?
 C14B P1B C8B C13B -44.8(3) . . . . ?
 C14B P1B C8B C9B 145.0(3) . . . . ?
 C14B P1B C2B C3B 132.9(3) . . . . ?
 C14B P1B C2B C7B -50.1(3) . . . . ?
 C14B C15B C16B C17B -1.5(6) . . . . ?
 C14B C19B C18B C17B -1.9(6) . . . . ?
 C3C C2C C7C Ru1 54.7(3) . . . . ?
 C3C C2C C7C C6C 1.3(5) . . . . ?
 C9B C8B C13B C12B -0.1(5) . . . . ?
 C4C C5C C6C Ru1 -53.3(3) . . . . ?
 C4C C5C C6C C7C 2.2(5) . . . . ?
 C4C C5C C8C C10C 150.0(3) . . . . ?
 C4C C5C C8C C9C -85.6(4) . . . . ?
 C4C C3C C2C Ru1 54.1(3) . . . . ?
 C4C C3C C2C C7C -1.4(5) . . . . ?
 C4C C3C C2C C1C 179.2(3) . . . . ?
 C6C C5C C4C Ru1 53.7(3) . . . . ?
 C6C C5C C4C C3C -2.1(5) . . . . ?
 C6C C5C C8C C10C -30.3(5) . . . . ?
 C6C C5C C8C C9C 94.0(4) . . . . ?
 C3B C2B C7B C6B -2.1(5) . . . . ?
 C7B C2B C3B C4B 2.0(5) . . . . ?
 C7B C6B C5B C4B 0.6(6) . . . . ?
 C2C C3C C4C Ru1 -54.9(3) . . . . ?
 C2C C3C C4C C5C 1.8(5) . . . . ?
 C6A N1A C2A S2A -177.3(3) . . . . ?
 C6A N1A C2A C3A 3.6(5) . . . . ?
 C6A C5A C4A C3A 2.1(6) . . . . ?
 C6B C5B C4B C3B -0.6(6) . . . . ?
 C12B C11B C10B C9B 1.1(5) . . . . ?
 C8C C5C C4C Ru1 -126.6(3) . . . . ?
 C8C C5C C4C C3C 177.5(3) . . . . ?
 C8C C5C C6C Ru1 127.0(3) . . . . ?
 C8C C5C C6C C7C -177.5(3) . . . . ?
 C16B C15B C14B P1B -174.0(3) . . . . ?
 C16B C15B C14B C19B -2.6(5) . . . . ?
 C16B C17B C18B C19B -2.2(6) . . . . ?
 C1C C2C C7C Ru1 -125.9(3) . . . . ?
 C1C C2C C7C C6C -179.3(3) . . . . ?

_shelx_res_file
;
TITL mob438_a.res in P2(1)/c
    mob438.res
    created by SHELXL-2018/3 at 15:13:26 on 24-Nov-2022
REM Old TITL mob438 in P2(1)/c
REM SHELXT solution in P2(1)/c: R1 0.099, Rweak 0.006, Alpha 0.029
REM <I/s> 0.384 for 255 systematic absences, Orientation as input
REM Formula found by SHELXT: C5c N2 F7 P1p S2a Ru
CELL 0.71073 9.8473 15.5924 20.5046 90 91.508 90
ZERR 4 0.0003 0.0007 0.0007 0 0.003 0
LATT 1
SYMM -X,0.5+Y,0.5-Z
SFAC C H F N O P Ru S
UNIT 132 132 24 4 4 8 4 4

L.S. 24
PLAN  10
SIZE 0.3 0.2 0.2
TEMP -123
CONF
BOND
list 4
MORE -1
BOND $H
fmap 2
acta
SHEL 20.4 0.77
OMIT 2 4 6
OMIT 2 2 7
REM <olex2.extras>
REM <HklSrc "%.\\mob438.hkl">
REM </olex2.extras>

WGHT    0.048300    3.789800
FVAR       0.25909
RU1   7    0.570713    0.411330    0.684013    11.00000    0.01699    0.01625 =
         0.01991   -0.00153    0.00241    0.00056
P1B   6    0.585277    0.265104    0.711418    11.00000    0.01579    0.01690 =
         0.01796   -0.00174    0.00211    0.00043
S2A   8    0.796564    0.419992    0.723233    11.00000    0.02133    0.03399 =
         0.02751   -0.00224    0.00260   -0.00393
P1P   6    0.241948    0.196548    0.457731    11.00000    0.02983    0.02458 =
         0.02540   -0.00070    0.00676   -0.00109
O1A   5    0.525733    0.435547    0.781630    11.00000    0.03034    0.02308 =
         0.02352   -0.00555   -0.00995    0.00406
F2P   3    0.157260    0.116229    0.481543    11.00000    0.06435    0.04506 =
         0.05763    0.00653    0.01164   -0.02291
N1A   4    0.635446    0.437365    0.824879    11.00000    0.02243    0.02099 =
         0.02346   -0.00255   -0.00015   -0.00229
F5P   3    0.328205    0.275971    0.434126    11.00000    0.09096    0.03956 =
         0.10311   -0.01128    0.06289   -0.02218
F7P   3    0.284604    0.148814    0.393775    11.00000    0.17972    0.04323 =
         0.04741   -0.01315    0.04713   -0.01829
C8B   1    0.685901    0.199690    0.656414    11.00000    0.01970    0.02033 =
         0.02164   -0.00325    0.00178    0.00377
F4P   3    0.213829    0.242476    0.524192    11.00000    0.11966    0.06177 =
         0.04748   -0.02195    0.02911   -0.02136
C5C   1    0.362126    0.431590    0.637439    11.00000    0.01950    0.02577 =
         0.01942   -0.00069   -0.00272    0.00367
C2B   1    0.666823    0.235165    0.790442    11.00000    0.02106    0.01579 =
         0.02187    0.00117   -0.00133   -0.00436
C15B  1    0.368022    0.168474    0.658126    11.00000    0.02275    0.02027 =
         0.02295   -0.00432   -0.00109    0.00160
AFIX  43
H15B  2    0.426428    0.155660    0.623292    11.00000   -1.20000
AFIX   0
C2A   1    0.764049    0.427985    0.805138    11.00000    0.02359    0.01681 =
         0.02284    0.00079    0.00139   -0.00386
C13B  1    0.679948    0.110476    0.659478    11.00000    0.02553    0.02258 =
         0.02351    0.00006    0.00100    0.00363
AFIX  43
H13B  2    0.613635    0.083504    0.685331    11.00000   -1.20000
AFIX   0
C14B  1    0.416679    0.216697    0.710796    11.00000    0.01777    0.01794 =
         0.02163    0.00370   -0.00041   -0.00104
C3C   1    0.572425    0.408861    0.575882    11.00000    0.03066    0.03119 =
         0.02246    0.00441    0.00712    0.01223
AFIX  43
H3C   2    0.623882    0.373834    0.547777    11.00000   -1.20000
AFIX   0
C9B   1    0.784300    0.238278    0.618267    11.00000    0.02396    0.02533 =
         0.02385    0.00119    0.00215    0.00251
AFIX  43
H9B   2    0.788884    0.299020    0.615458    11.00000   -1.20000
AFIX   0
C4C   1    0.444570    0.380048    0.596781    11.00000    0.02925    0.02547 =
         0.01586   -0.00153   -0.00122    0.00350
AFIX  43
H4C   2    0.412817    0.325087    0.583440    11.00000   -1.20000
AFIX   0
C6C   1    0.419002    0.511822    0.657197    11.00000    0.02618    0.02182 =
         0.02898   -0.00010   -0.00118    0.00827
AFIX  43
H6C   2    0.368586    0.547125    0.685544    11.00000   -1.20000
AFIX   0
C3B   1    0.799196    0.203559    0.792038    11.00000    0.02025    0.02562 =
         0.02715   -0.00158    0.00062   -0.00130
AFIX  43
H3B   2    0.845750    0.197087    0.752342    11.00000   -1.20000
AFIX   0
C7B   1    0.603231    0.246448    0.849794    11.00000    0.02134    0.02384 =
         0.02595    0.00328    0.00018    0.00147
AFIX  43
H7B   2    0.514069    0.269670    0.850223    11.00000   -1.20000
AFIX   0
C2C   1    0.624277    0.488862    0.596264    11.00000    0.02791    0.03090 =
         0.03167    0.01106    0.00616    0.00487
C6A   1    0.604364    0.447415    0.888180    11.00000    0.03750    0.02427 =
         0.02872   -0.00216    0.01120    0.00216
AFIX  43
H6A   2    0.512549    0.456076    0.899677    11.00000   -1.20000
AFIX   0
C7C   1    0.545815    0.541329    0.636877    11.00000    0.03174    0.01769 =
         0.03966    0.00711    0.00170    0.00227
AFIX  43
H7C   2    0.578481    0.596039    0.650321    11.00000   -1.20000
AFIX   0
C6B   1    0.668186    0.224281    0.908183    11.00000    0.03130    0.03271 =
         0.02055    0.00376    0.00075   -0.00298
AFIX  43
H6B   2    0.622956    0.231759    0.948142    11.00000   -1.20000
AFIX   0
C12B  1    0.770931    0.060532    0.624753    11.00000    0.03611    0.02198 =
         0.02359   -0.00563   -0.00477    0.01149
AFIX  43
H12B  2    0.765568   -0.000270    0.626166    11.00000   -1.20000
AFIX   0

F6P   3    0.373728    0.155187    0.492764    11.00000    0.05218    0.13999 =
         0.10645    0.03940    0.00177    0.02862
C11B  1    0.869045    0.100355    0.588237    11.00000    0.03132    0.04024 =
         0.01754   -0.00524   -0.00035    0.01838
AFIX  43
H11B  2    0.932618    0.066456    0.565576    11.00000   -1.20000
AFIX   0
C10B  1    0.875706    0.188037    0.584336    11.00000    0.02541    0.04225 =
         0.02270    0.00333    0.00551    0.00888
AFIX  43
H10B  2    0.942584    0.214500    0.558521    11.00000   -1.20000
AFIX   0
C8C   1    0.224184    0.401170    0.656843    11.00000    0.01943    0.03232 =
         0.03015    0.00116   -0.00220    0.00071
AFIX  13
H8C   2    0.227358    0.337173    0.659673    11.00000   -1.20000
AFIX   0
C3A   1    0.866986    0.423946    0.853524    11.00000    0.02104    0.02545 =
         0.03938    0.00003   -0.00114   -0.00405
AFIX  43
H3A   2    0.958538    0.415628    0.841461    11.00000   -1.20000
AFIX   0
C5B   1    0.797947    0.191481    0.908480    11.00000    0.03247    0.02698 =
         0.02728    0.00680   -0.00891   -0.00655
AFIX  43
H5B   2    0.841858    0.175810    0.948533    11.00000   -1.20000
AFIX   0
C19B  1    0.326590    0.237513    0.760038    11.00000    0.02156    0.05011 =
         0.02221   -0.00693    0.00083   -0.00186
AFIX  43
H19B  2    0.355830    0.273683    0.794947    11.00000   -1.20000
AFIX   0
C16B  1    0.235273    0.138912    0.655900    11.00000    0.02525    0.02375 =
         0.03511   -0.00323   -0.00629   -0.00059
AFIX  43
H16B  2    0.202606    0.107195    0.619170    11.00000   -1.20000
AFIX   0
C17B  1    0.149782    0.155546    0.707276    11.00000    0.01952    0.03427 =
         0.04396    0.00610   -0.00101   -0.00730
AFIX  43
H17B  2    0.060582    0.132326    0.707117    11.00000   -1.20000
AFIX   0
C18B  1    0.195490    0.205886    0.758291    11.00000    0.02063    0.05666 =
         0.02703    0.00433    0.00416   -0.00129
AFIX  43
H18B  2    0.136300    0.219086    0.792733    11.00000   -1.20000
AFIX   0
C4B   1    0.864344    0.181369    0.850341    11.00000    0.02096    0.03323 =
         0.03551    0.00492   -0.00435   -0.00024
AFIX  43
H4B   2    0.954265    0.159293    0.850396    11.00000   -1.20000
AFIX   0
C5A   1    0.703621    0.445228    0.935638    11.00000    0.04976    0.03247 =
         0.02244   -0.00157    0.00091   -0.00157
AFIX  43
H5A   2    0.681824    0.452745    0.980133    11.00000   -1.20000
AFIX   0

F3P   3    0.115562    0.236550    0.425956    11.00000    0.05610    0.13777 =
         0.15770    0.08677   -0.03300    0.01268
C4A   1    0.836751    0.431892    0.918118    11.00000    0.04126    0.03081 =
         0.03070    0.00176   -0.01193   -0.00712
AFIX  43
H4A   2    0.906869    0.428261    0.950719    11.00000   -1.20000
AFIX   0
C10C  1    0.183516    0.435135    0.723264    11.00000    0.02691    0.05206 =
         0.04150   -0.00682    0.01022   -0.00175
AFIX 137
H10A  2    0.255968    0.422904    0.755611    11.00000   -1.50000
H10C  2    0.099421    0.407107    0.736346    11.00000   -1.50000
H10D  2    0.169018    0.497225    0.720529    11.00000   -1.50000
AFIX   0
C1C   1    0.761188    0.519160    0.574706    11.00000    0.03527    0.04606 =
         0.05766    0.02272    0.01837    0.00329
AFIX 137
H1CA  2    0.812002    0.543299    0.612120    11.00000   -1.50000
H1CB  2    0.749021    0.563240    0.540988    11.00000   -1.50000
H1CC  2    0.811643    0.470657    0.556980    11.00000   -1.50000
AFIX   0
C9C   1    0.118331    0.424978    0.604157    11.00000    0.02797    0.04776 =
         0.04466    0.00274   -0.00794    0.00094
AFIX 137
H9CA  2    0.112614    0.487544    0.600469    11.00000   -1.50000
H9CB  2    0.029639    0.401988    0.615906    11.00000   -1.50000
H9CC  2    0.144813    0.400678    0.562288    11.00000   -1.50000
AFIX   0
HKLF 4


REM  mob438_a.res in P2(1)/c
REM wR2 = 0.1077, GooF = S = 1.030, Restrained GooF = 1.030 for all data
REM R1 = 0.0430 for 5520 Fo > 4sig(Fo) and 0.0634 for all 7206 data
REM 409 parameters refined using 0 restraints

END

WGHT      0.0482      3.8641

REM Highest difference peak  1.671,  deepest hole -0.907,  1-sigma level  0.095
Q1    1   0.1648  0.1617  0.3877  11.00000  0.05    1.67
Q2    1   0.3493  0.1360  0.4433  11.00000  0.05    1.30
Q3    1   0.3113  0.2224  0.5157  11.00000  0.05    1.00
Q4    1   0.4624  0.4278  0.7969  11.00000  0.05    1.00
Q5    1   0.0959  0.2578  0.4734  11.00000  0.05    1.00
Q6    1   0.1418  0.2564  0.4186  11.00000  0.05    0.71
Q7    1   0.5661  0.4291  0.7982  11.00000  0.05    0.50
Q8    1   0.7778  0.4261  0.7705  11.00000  0.05    0.45
Q9    1   0.7156  0.4191  0.7445  11.00000  0.05    0.43
Q10   1   0.6017  0.3817  0.7258  11.00000  0.05    0.42
;
_shelx_res_checksum                78800
_shelx_hkl_file
;
   0   0  -4  987.53   10.55
   0   0  -5    6.05    2.73
   0   0  -5   -0.20    1.65
   0   0   6   13.86    2.50
   0   0  -6   20.72    3.30
   0   0  -6   19.85    2.11
   0   0  -7    1.68    2.67
   0   0   7    0.87    2.29
   0   0  -7    2.43    1.58
   0   0  -8 1227.49   12.02
   0   0   8 1265.81   16.69
   0   0  -8 1250.04   17.01
   0   0  -9    2.45    2.86
   0   0   9   -1.97    2.49
   0   0  -9   -0.50    1.55
   0   0 -10  591.06    9.17
   0   0  10  614.04   13.17
   0   0 -10  596.33   13.33
   0   0  11   -0.37    2.70
   0   0 -11    2.44    1.75
   0   0 -11   -3.05    3.31
   0   0  12    8.70    3.02
   0   0 -12   10.72    2.04
   0   0 -12    7.41    3.57
   0   0 -13   -0.11    1.56
   0   0  13   -3.92    4.02
   0   0 -13    1.44    3.63
   0   0 -14   -2.93    3.99
   0   0 -14    0.69    1.55
   0   0 -15   -4.44    4.66
   0   0 -15   -2.00    1.65
   0   0  15   -3.00    4.17
   0   0  16  131.05    8.42
   0   0 -16  120.00    8.55
   0   0 -16  120.90    4.49
   0   0  17   -2.14    4.32
   0   0 -17   -3.27    4.82
   0   0 -17    1.00    1.16
   0   0  18    0.46    3.80
   0   0 -18    1.32    0.96
   0   0 -18   -0.60    4.01
   0   0 -19    2.31    3.87
   0   0  19    1.72    3.93
   0   0  20    6.49    4.35
   0   0 -20    7.63    4.23
   0   0 -21    0.50    3.67
   0   0  21    5.86    4.47
   0   0 -22   96.65    9.13
   0   0  22  112.33    9.44
   0   0 -23    5.81    4.62
   0   0  23   15.69    5.13
   0   0  24   16.12    5.08
   0   0 -24   20.70    5.92
   0   0 -25   -2.08    4.36
   0   0 -26    9.13    5.14
   0  -1   3 1743.45   13.14
   0  -1  -3 1724.26   12.24
   0  -1   4 3597.26   20.53
   0   1  -4 3607.86   20.55
   0  -1  -4 3611.28   20.38
   0  -1  -4 3497.03   22.01
   0  -1  -5  227.41    6.11
   0   1  -5  217.54    6.22
   0   1   5  214.92    6.33
   0  -1   5  214.77    6.09
   0  -1  -5  210.29    6.08
   0  -1   6    4.67    2.96
   0  -1  -6    0.81    2.53
   0   1  -6    2.21    2.09
   0   1   6   -1.97    3.12
   0   1   7  379.19    9.38
   0   1  -7  393.02    9.15
   0   1  -7  380.46    8.06
   0  -1  -7  386.81    9.13
   0   1   8   24.34    3.33
   0   1  -8   33.07    3.01
   0  -1  -8   27.72    3.39
   0   1  -8   36.64    3.99
   0   1   9   43.36    4.15
   0   1  -9   50.05    4.43
   0  -1  -9   49.50    4.26
   0   1  -9   46.43    3.47
   0   1  10   30.81    3.96
   0  -1 -10   31.30    4.08
   0   1 -10   31.41    3.99
   0  -1 -10   26.15    1.65
   0   1 -10   28.99    3.07
   0  -1 -11  165.06    7.77
   0   1 -11  159.43    7.69
   0   1  11  166.34    7.86
   0   1 -11  164.60    6.24
   0  -1 -11  139.44    3.41
   0   1 -12  131.78    7.32
   0  -1  12  119.30    6.82
   0  -1 -12  136.66    7.69
   0   1 -12  142.03    5.87
   0   1  12  134.56    7.57
   0   1 -13   16.73    2.81
   0   1 -13   18.53    4.21
   0  -1  13   11.03    3.22
   0   1  13   17.49    4.14
   0  -1 -13   17.19    3.83
   0  -1  14   -2.17    3.43
   0  -1 -14   -7.31    4.29
   0   1 -14    0.97    2.20
   0   1 -14   -4.08    4.11
   0   1  14   -0.75    3.86
   0   1 -15    6.31    2.56
   0  -1 -15    2.02    4.10
   0   1  15    0.26    3.98
   0   1 -15    2.07    3.91
   0  -1  15    0.17    3.37
   0   1 -16   13.25    4.30
   0  -1 -16   13.44    4.89
   0   1 -16   16.12    2.79
   0  -1  16   10.27    3.93
   0   1  16   13.76    4.72
   0   1 -17   76.56    4.59
   0  -1 -17   75.11    7.42
   0   1  17   89.82    8.09
   0  -1  17   73.45    6.85
   0   1 -17   75.62    7.44
   0  -1 -18   36.34    5.72
   0   1 -18   35.01    3.19
   0   1 -18   32.27    5.85
   0   1  18   40.55    6.10
   0  -1  18   33.63    5.27
   0   1  19  280.85   13.51
   0  -1  19  264.99   12.36
   0  -1 -19  242.08   12.59
   0   1 -19  235.33   12.66
   0   1 -19  235.63    7.14
   0   1  20   30.94    5.87
   0   1 -20   19.25    4.69
   0  -1 -20   19.13    4.91
   0  -1  20   19.98    4.72
   0   1  21  132.14   10.48
   0  -1 -21  104.63    9.32
   0   1 -21  105.09    9.35
   0  -1  21  120.44    9.25
   0  -1 -22   40.39    6.66
   0  -1  22   40.53    6.42
   0   1  22   52.92    7.32
   0   1 -22   30.87    6.33
   0   1 -23   11.64    5.30
   0  -1  23   12.85    4.75
   0   1  23   23.91    5.63
   0  -1 -23   10.29    4.61
   0   1 -24   19.87    5.42
   0  -1 -24   18.86    5.72
   0  -1 -25  177.13   13.09
   0   1 -25  174.80   12.95
   0   1 -26   53.67    8.45
   0  -1 -26   43.56    7.56
   0  -2   2  329.20    7.09
   0  -2   3    4.19    2.63
   0   2  -3    7.06    1.91
   0   2   3    4.46    1.15
   0  -2  -3   10.40    2.36
   0  -2   4 1063.59   13.86
   0   2  -4 1118.56   11.86
   0  -2  -4 1093.64   11.68
   0  -2  -4 1017.90   14.11
   0  -2  -5  214.15    6.09
   0  -2   5  216.27    7.34
   0   2  -5  206.55    6.13
   0  -2  -5  207.58    6.90
   0   2   5  232.03    7.84
   0  -2   6  235.05    7.65
   0   2   6  241.09    8.01
   0  -2  -6  221.09    7.27
   0   2  -6  214.90    7.04
   0  -2  -6  233.28    6.80
   0   2  -6  232.29    6.88
   0  -2  -7  706.93   13.52
   0  -2   7  728.59   13.14
   0   2   7  702.14   13.64
   0   2  -7  671.79   12.34
   0   2  -7  706.95   12.42
   0  -2  -7  716.05   12.25
   0  -2  -8   33.87    3.47
   0  -2   8   36.36    4.26
   0   2   8   41.46    4.52
   0  -2  -8   38.18    3.95
   0   2  -8   41.26    4.14
   0   2  -8   36.34    3.63
   0  -2  -9  476.97   11.45
   0   2  -9  483.99   11.62
   0   2   9  460.25   12.42
   0   2  -9  480.83   11.08
   0   2 -10   49.30    4.71
   0   2  10   52.74    5.39
   0  -2 -10   51.04    4.93
   0   2 -10   43.10    4.06
   0   2 -11  479.28   12.68
   0  -2 -11  475.00   12.83
   0   2  11  493.00   14.05
   0   2 -11  459.72   11.56
   0  -2 -12  140.05    7.85
   0   2  12  164.68    8.98
   0   2 -12  158.54    8.13
   0   2 -12  154.27    7.15
   0   2 -13  162.27    7.40
   0   2 -13  168.62    8.68
   0  -2 -13  166.47    8.69
   0   2  13  166.29    9.17
   0   2  14  112.09    8.53
   0   2 -14  100.94    6.22
   0   2 -14  107.65    7.70
   0  -2 -14  103.82    7.62
   0   2 -15  414.36   11.77
   0   2  15  432.70   15.21
   0  -2 -15  395.63   13.85
   0   2 -15  415.32   14.13
   0  -2  15  404.87   13.41
   0   2  16  302.70   13.49
   0  -2 -16  268.66   12.06
   0   2 -16  281.46    9.81
   0   2 -16  274.60   12.16
   0  -2  16  282.85   11.65
   0   2 -17   30.27    5.57
   0  -2 -17   32.33    5.86
   0   2 -17   33.57    4.04
   0   2  17   48.69    7.13
   0  -2  17   31.57    5.08
   0  -2  18    0.36    3.09
   0   2 -18   -1.93    2.50
   0   2  18   10.30    5.57
   0  -2 -18    3.86    4.22
   0   2 -18   -3.97    4.58
   0   2  19   74.37    8.07
   0   2 -19   51.08    6.58
   0   2 -19   59.03    4.66
   0  -2  19   55.55    6.26
   0  -2 -19   54.83    6.79
   0   2  20  169.67   11.67
   0  -2 -20  160.82   10.82
   0  -2  20  171.54   10.37
   0   2 -20  170.83   11.22
   0   2 -21  237.73   13.37
   0  -2 -21  202.91   12.40
   0  -2  21  218.22   11.73
   0   2  21  221.60   13.56
   0  -2 -22  155.48   11.35
   0  -2  22  159.65   10.36
   0   2 -22  147.32   11.07
   0  -2 -23  340.93   16.77
   0  -2  23  319.55   14.80
   0   2 -23  347.45   16.99
   0   2 -24  250.71   15.13
   0  -2 -24  239.00   14.64
   0  -2 -25   87.10    9.42
   0   2 -25   88.63    9.97
   0   2 -26    8.66    4.82
   0  -2 -26   11.63    5.38
   0  -3   0    2.25    2.45
   0  -3  -1 1112.83   13.25
   0  -3   1 1059.30   14.26
   0  -3   2 2391.86   21.99
   0  -3  -2 2509.61   18.94
   0   3   2 2387.09   18.59
   0  -3   3   57.60    5.54
   0   3   3   51.59    3.31
   0  -3  -3   54.33    3.76
   0   3  -4  505.48    8.93
   0   3   4  505.75    7.51
   0  -3  -4  496.21   11.40
   0  -3  -4  480.94    7.73
   0  -3   4  497.43   11.31
   0   3  -5    7.03    2.93
   0  -3  -5    3.16    2.59
   0  -3   5    6.25    4.06
   0   3   5    4.29    1.50
   0  -3  -5    2.75    1.85
   0   3   6  235.22    4.43
   0  -3   6  257.08    8.92
   0   3  -6  233.99    8.31
   0  -3  -6  261.56    8.75
   0   3  -6  253.31    7.23
   0  -3  -6  243.94    4.83
   0   3   7  327.66   10.66
   0  -3  -7  300.96    8.24
   0   3  -7  310.33    8.55
   0  -3   7  313.38    9.83
   0  -3  -7  306.10    9.78
   0  -3  -7  284.66    4.75
   0   3  -7  300.35    9.43
   0   3   8   68.87    6.08
   0   3  -8   56.46    4.49
   0  -3  -8   64.02    4.46
   0  -3   8   64.34    5.59
   0   3  -8   62.03    4.91
   0  -3  -8   59.59    4.91
   0   3  -9   -1.38    3.64
   0  -3  -9    8.31    3.16
   0  -3   9    7.48    3.92
   0   3  -9    6.13    2.93
   0   3   9   15.26    4.75
   0  -3  -9    5.07    2.60
   0   3 -10  931.64   17.49
   0  -3 -10  911.58   18.77
   0   3 -10  913.46   16.87
   0   3  10  939.49   19.04
   0  -3 -10  909.88   16.70
   0  -3  10  900.50   17.79
   0  -3 -11    8.04    2.74
   0   3 -11   13.34    3.36
   0   3 -11   12.69    3.94
   0  -3 -11    9.62    3.25
   0   3  11   18.88    5.09
   0   3 -12   28.15    4.92
   0  -3 -12   26.41    4.32
   0   3  12   36.98    6.27
   0   3 -12   24.92    3.98
   0   3 -13    9.36    4.40
   0   3  13    9.27    3.28
   0  -3 -13    4.60    3.74
   0   3  13   15.61    5.73
   0   3 -13    4.37    3.10
   0   3 -14    1.95    3.04
   0   3  14    2.50    0.81
   0  -3 -14    2.20    3.65
   0   3 -14    2.53    4.08
   0   3 -15   45.51    5.14
   0   3 -15   51.42    6.03
   0   3  15   71.64    8.31
   0  -3 -15   47.37    5.76
   0   3 -16  274.84   10.73
   0  -3 -16  265.13   12.15
   0   3 -16  254.80   11.87
   0   3  16  258.46   13.54
   0   3 -17   15.24    3.70
   0  -3 -17   17.95    5.27
   0  -3  17   10.54    3.53
   0   3 -17   17.79    5.14
   0  -3  18  181.09    9.77
   0   3 -18  175.27    8.73
   0   3  18  200.05   12.06
   0  -3 -18  164.22   10.35
   0   3 -18  173.35   10.40
   0   3 -19   43.16    4.69
   0   3 -19   41.62    6.57
   0  -3 -19   38.55    6.43
   0  -3  19   36.81    5.21
   0   3 -20  613.15   20.46
   0  -3 -20  583.25   19.83
   0  -3  20  651.43   19.32
   0  -3 -21    2.66    3.90
   0   3 -21   -1.87    4.38
   0  -3  21   -2.68    3.82
   0   3 -22   35.62    6.71
   0  -3 -22   43.04    7.00
   0  -3  22   36.09    5.53
   0  -3 -23    4.23    4.25
   0  -3  23    0.32    3.63
   0   3 -23    1.48    3.93
   0   3 -24   67.48    8.88
   0  -3 -24   56.43    7.94
   0   3 -25   39.04    7.01
   0  -3 -25   32.03    6.60
   0  -3 -26   50.79    8.07
   0   3 -26   57.69    8.32
   0  -4   0    2.21    4.85
   0  -4   1 9999.00   49.25
   0  -4  -1 9945.03   46.32
   0   4   2   83.52    5.12
   0  -4  -2   92.12    5.80
   0  -4   2   87.96    7.08
   0  -4   3  438.99   11.64
   0  -4  -3  436.37    9.50
   0   4   3  420.37    9.14
   0  -4   4  114.54    6.80
   0   4   4  119.73    4.93
   0  -4  -4  125.85    5.35
   0   4  -5   57.41    4.20
   0   4   5   40.88    2.98
   0  -4  -5   47.38    3.51
   0  -4  -5   48.10    4.92
   0  -4   5   45.93    5.25
   0   4   6 1148.92   12.36
   0  -4   6 1163.67   19.60
   0  -4  -6 1163.75   13.23
   0   4  -6 1172.08   15.76
   0  -4  -6 1149.41   19.68
   0  -4  -7  242.45    9.51
   0   4   7  236.30    5.35
   0   4  -7  237.28    9.24
   0   4  -7  231.43    7.71
   0  -4  -7  246.04    5.79
   0  -4   7  244.98    9.86
   0   4  -8   72.16    5.76
   0   4  -8   71.37    4.93
   0  -4  -8   74.53    5.77
   0  -4  -8   69.14    3.09
   0  -4   8   66.92    6.17
   0  -4  -9  920.96    9.19
   0  -4   9  984.13   19.86
   0  -4  -9 1030.55   20.63
   0   4  -9  976.85   17.00
   0   4  -9  981.38   19.19
   0   4 -10  102.27    6.90
   0  -4  10  106.52    7.83
   0  -4 -10  108.87    7.51
   0  -4 -10   99.89    6.23
   0   4 -10   94.93    6.02
   0  -4 -11   38.14    4.55
   0   4  11   34.47    3.95
   0  -4 -11   30.97    4.48
   0  -4  11   33.73    5.84
   0   4 -11   21.97    4.22
   0   4 -11   35.79    4.79
   0  -4 -12  302.28   12.33
   0   4 -12  288.66   10.88
   0   4  12  291.33   10.50
   0  -4 -12  277.99   10.60
   0   4 -12  292.22   11.32
   0  -4 -13  121.47    7.79
   0  -4 -13  118.13    8.22
   0   4 -13  131.00    8.08
   0   4 -13  110.68    7.52
   0   4 -14  292.95   11.82
   0  -4 -14  310.68   12.12
   0   4 -14  319.84   12.24
   0   4 -15   19.26    4.71
   0  -4 -15    9.33    4.08
   0   4 -15   12.10    4.24
   0   4  16  118.98    3.53
   0   4 -16  135.47    9.13
   0  -4 -16  137.03    9.10
   0   4 -17   63.03    7.08
   0  -4 -17   58.17    6.75
   0  -4 -18   -1.94    4.12
   0   4 -18    5.24    4.38
   0  -4 -19   35.03    5.63
   0  -4  19   33.32    4.80
   0   4 -19   40.42    5.93
   0  -4  20   11.28    4.14
   0   4 -20   20.37    5.48
   0  -4 -20   16.59    5.15
   0   4 -21   44.83    6.71
   0  -4  21   44.47    5.75
   0  -4 -21   52.75    7.16
   0   4 -22  122.71   10.29
   0  -4 -22  135.04   10.86
   0  -4  22  129.85    9.23
   0   4 -23  144.79   11.30
   0   4 -24  143.84   11.88
   0   4 -25   93.87    9.96
   0   4 -26   44.61    8.20
   0  -5   0    2.55    4.62
   0  -5   1   27.03    5.56
   0   5   1   26.04    4.03
   0  -5  -1   29.00    4.67
   0  -5  -2  182.16    7.67
   0   5   2  181.74    7.13
   0  -5   2  166.39    8.29
   0   5   3  296.79    8.74
   0  -5   3  289.58   10.86
   0  -5  -3  300.34    9.24
   0  -5   4   57.62    6.03
   0  -5  -4   60.89    4.85
   0   5   4   62.55    4.25
   0  -5   5  675.34   16.04
   0  -5  -5  679.74   12.44
   0   5   5  673.09   11.95
   0  -5  -5  698.81   16.40
   0  -5   6   46.95    5.91
   0  -5  -6   50.37    4.01
   0   5  -6   49.31    4.37
   0  -5  -6   43.69    5.01
   0   5   6   45.23    3.46
   0   5   6   40.78    3.21
   0   5  -7   15.90    3.77
   0   5  -7   20.06    3.70
   0  -5  -7   21.06    3.07
   0   5   7   19.78    2.62
   0  -5  -7   18.85    3.99
   0  -5   7   26.09    5.59
   0   5   7   20.04    2.38
   0  -5  -8   21.52    2.76
   0   5   8   20.53    3.00
   0   5   8   20.32    2.31
   0   5  -8   19.34    3.88
   0  -5   8   19.45    5.60
   0   5  -8   20.38    3.84
   0  -5  -8   18.95    4.04
   0   5  -9  280.64    9.60
   0  -5  -9  289.31    6.78
   0   5  -9  282.00   11.32
   0  -5  -9  283.80   11.77
   0  -5   9  280.67   11.95
   0   5 -10  509.16   15.26
   0   5 -10  494.66   13.09
   0  -5  10  498.68   15.71
   0  -5 -10  510.66   15.87
   0  -5 -10  493.90    7.97
   0   5  11   95.10    6.08
   0  -5  11   78.37    7.85
   0  -5 -11   89.40    7.24
   0   5 -11   87.39    7.17
   0   5 -11   85.82    6.40
   0   5  12  348.47   11.72
   0  -5  12  336.36   13.86
   0   5 -12  315.83   11.72
   0  -5 -12  354.03   14.09
   0   5 -13  484.52   14.73
   0  -5 -13  530.96   17.41
   0  -5 -14   34.91    5.53
   0   5 -14   34.44    5.55
   0   5 -15   38.21    6.11
   0   5 -16   15.65    4.99
   0   5 -17  257.38    6.27
   0   5 -17  274.30   12.82
   0   5  17  255.05    6.41
   0   5 -17  275.60   12.77
   0   5 -18   34.14    5.68
   0   5 -18   31.29    5.35
   0   5 -19  211.34   12.19
   0   5 -20   -1.38    4.22
   0  -5  21   82.33    7.36
   0   5 -21   91.70    8.84
   0   5 -22    9.69    4.91
   0  -5  22   12.55    3.77
   0   5 -23   30.56    6.36
   0   5 -24   48.92    7.61
   0   5 -25   43.31    7.29
   0  -6   0 7538.13   51.26
   0  -6   1  129.21    8.12
   0   6   1  134.74    7.15
   0  -6  -1  136.52    8.20
   0   6   2 2008.14   25.44
   0  -6   2 2089.34   28.27
   0  -6  -2 2020.57   25.61
   0  -6  -3   91.71    6.41
   0   6   3   83.40    5.55
   0  -6   3   91.40    7.56
   0   6   4  111.87    6.02
   0  -6   4  114.42    8.23
   0  -6  -4  118.08    6.64
   0   6   5    4.45    2.43
   0  -6   5    4.23    4.27
   0  -6  -5    6.53    3.25
   0   6   6  105.08    5.57
   0  -6  -6  110.84    6.07
   0  -6  -6  115.12    7.91
   0  -6   6  102.72    8.50
   0   6  -7   33.28    4.30
   0   6   7   27.84    3.09
   0  -6   7   33.92    6.59
   0  -6  -7   26.73    4.62
   0  -6  -7   30.26    3.84
   0   6   7   27.34    3.14
   0  -6   8  860.30   20.97
   0  -6  -8  961.65   21.89
   0   6   8  920.28   16.25
   0   6  -8  893.45   16.35
   0   6   8  876.05   13.51
   0  -6  -8  919.64   14.59
   0  -6  -9    1.57    3.07
   0   6  -9    3.05    3.14
   0  -6  -9    4.85    2.66
   0  -6   9   -0.32    4.94
   0   6   9    0.36    1.69
   0  -6 -10  400.56    8.94
   0  -6  10  384.73   14.98
   0   6 -10  385.33   11.87
   0   6  10  387.57    8.02
   0  -6 -10  403.92   15.08
   0  -6 -11    1.27    1.99
   0   6  11   -2.77    2.67
   0  -6  11    2.75    5.73
   0   6 -11   -1.88    3.91
   0  -6 -11   -8.51    4.53
   0  -6 -12   17.59    4.08
   0   6  12   20.53    3.70
   0  -6  12   31.11    7.50
   0   6 -12   21.34    4.52
   0   6 -13  139.51    9.42
   0   6 -13  128.08    8.50
   0  -6  13  135.58   10.68
   0  -6 -13  141.30    9.92
   0   6 -14   10.82    4.47
   0   6 -14   13.61    4.20
   0   6 -15    8.22    4.51
   0   6 -15    3.25    3.98
   0   6 -16  116.09    8.65
   0   6 -16  116.08    9.12
   0   6 -17  134.13    9.30
   0   6 -17  137.13    9.75
   0   6 -18   20.96    4.87
   0   6 -19    0.57    3.99
   0   6 -20  253.14   13.79
   0   6 -21    2.27    3.99
   0   6 -22  125.79   10.48
   0   6 -23    6.62    4.70
   0   6 -24   96.55    9.90
   0   6 -25    3.89    4.37
   0  -7   0    2.83    4.92
   0   7   1   40.04    4.93
   0  -7  -1   38.02    5.66
   0  -7   1   37.54    6.18
   0   7   2 1397.74   23.12
   0  -7  -2 1405.95   23.23
   0  -7   2 1455.94   25.50
   0  -7  -3  642.32   15.62
   0  -7   3  622.99   17.29
   0   7   3  635.41   15.33
   0  -7  -4  391.67   12.34
   0  -7   4  416.57   14.82
   0   7   4  401.36   11.93
   0  -7   5  795.99   20.27
   0   7   5  804.23   16.44
   0  -7  -5  838.41   17.23
   0   7   6  286.94    9.67
   0  -7  -6  316.89   13.22
   0  -7  -6  296.90   10.21
   0  -7   6  298.30   13.35
   0  -7  -7  147.43    9.41
   0  -7   7  140.08   10.25
   0  -7  -7  132.09    7.10
   0   7   7  128.68    6.36
   0   7  -7  145.88    7.24
   0   7   7  131.01    6.31
   0  -7  -8   12.67    3.56
   0  -7  -8   12.03    4.35
   0  -7   8    8.52    5.56
   0   7   8   12.10    2.78
   0   7  -8   22.30    4.34
   0  -7  -9  120.77    6.47
   0   7  -9  122.17    7.08
   0   7  -9  130.45    9.21
   0  -7   9  117.04   10.09
   0  -7  -9  129.23    9.31
   0   7   9  119.49    5.55
   0  -7 -10   26.74    5.23
   0   7  10   25.98    2.89
   0  -7 -10   26.67    3.72
   0   7  10   28.12    3.90
   0   7 -10   21.41    4.74
   0  -7  10   26.89    7.18
   0   7 -10   27.57    5.48
   0  -7 -11  118.92    5.80
   0   7 -11  119.70    7.77
   0   7 -11  124.58    9.30
   0  -7  11  110.41   10.29
   0   7  11  130.56    7.49
   0  -7 -11  120.69    9.14
   0   7 -12  219.04   10.42
   0  -7  12  236.84   13.86
   0   7 -12  245.74   12.82
   0   7 -13    3.39    4.39
   0   7 -13   -5.39    4.80
   0  -7  13   10.56    7.25
   0   7 -14   39.53    6.01
   0   7 -15    9.15    4.14
   0   7 -16   59.89    6.88
   0   7 -17   54.84    6.51
   0   7 -18   15.06    4.53
   0   7 -19   46.81    6.68
   0   7 -20   33.31    6.39
   0   7 -21   18.33    5.41
   0   7 -22    1.22    4.02
   0   7 -23    2.37    3.75
   0   7 -24   28.17    6.43
   0   7 -25   96.56   10.12
   0  -8   0  494.72   15.83
   0   8   0  523.63   15.96
   0  -8   1 1273.92   25.16
   0   8   1 1217.97   23.76
   0  -8  -1 1229.84   24.09
   0  -8  -2  246.88   11.26
   0  -8   2  239.64   12.16
   0   8   2  238.04   10.65
   0   8   3  343.62   12.33
   0  -8  -3  377.17   13.16
   0  -8   3  359.19   14.39
   0  -8  -4   40.98    5.94
   0   8   4   36.34    4.72
   0  -8   4   34.95    6.42
   0  -8  -5  316.68   11.83
   0  -8   5  302.00   14.04
   0   8   5  318.85   11.42
   0  -8  -6   -0.83    4.03
   0  -8   6    4.20    6.51
   0   8   6    0.72    2.78
   0  -8  -7 1129.38   20.66
   0  -8   7 1106.75   25.99
   0  -8  -7 1170.32   26.35
   0   8   7 1102.48   19.68
   0   8  -8   98.00    6.89
   0  -8   8   90.77    9.52
   0   8   8   87.82    5.81
   0  -8  -8   95.17    8.76
   0  -8  -8   94.53    6.84
   0   8  -8   98.87    8.35
   0   8   9  212.26    8.27
   0   8  -9  219.45   12.30
   0   8  -9  210.94    9.49
   0  -8   9  235.52   13.79
   0  -8  -9  215.22    9.31
   0  -8  -9  243.37   13.04
   0   8   9  222.35    9.07
   0  -8  10   29.31    7.88
   0  -8 -10   21.14    4.42
   0   8 -10   20.32    5.10
   0   8 -10   22.65    4.95
   0   8  10   22.40    3.54
   0   8  10   22.22    3.25
   0   8  11    2.14    2.62
   0   8  11    3.59    2.20
   0  -8  11   11.81    7.33
   0  -8 -11    8.24    3.68
   0   8 -11    2.39    4.31
   0   8 -12   20.94    5.03
   0  -8  12   26.58    8.38
   0  -8 -12   26.51    3.92
   0   8 -13   -1.62    4.27
   0  -8  13    6.73    7.29
   0   8 -14   18.04    5.06
   0  -8  14   25.39    8.05
   0   8 -15   67.10    6.93
   0   8 -16   26.86    5.40
   0   8 -17   70.96    7.62
   0   8 -18    2.84    4.19
   0   8 -19    4.16    4.52
   0   8 -20   23.46    5.62
   0   8 -21  145.23   11.12
   0   8 -22  150.55   11.77
   0   8 -23  110.56   10.60
   0   8 -24    6.52    4.98
   0   9   0    3.78    4.14
   0  -9   0    4.03    5.92
   0  -9   1  296.99   13.66
   0  -9  -1  299.28   13.39
   0   9  -1  319.81   13.47
   0   9   1  313.75   12.99
   0   9   2  558.04   16.84
   0  -9  -2  516.33   16.89
   0  -9   2  525.01   17.95
   0  -9   3  462.30   17.38
   0   9   3  478.16   15.47
   0  -9  -3  454.85   15.68
   0  -9  -4  528.12   16.36
   0   9   4  539.56   16.08
   0  -9   4  514.90   18.39
   0  -9  -5   33.04    6.05
   0  -9   5   34.74    7.34
   0   9   5   30.60    4.66
   0  -9  -6   12.13    5.31
   0   9   6    3.13    3.17
   0  -9   6    5.98    6.23
   0  -9   7  403.46   17.44
   0   9   7  387.30   12.77
   0  -9  -7  404.93   13.98
   0  -9  -8   12.59    4.95
   0   9   8    6.98    3.31
   0  -9   8    6.85    7.80
   0   9   8    8.06    2.58
   0   9  -9    8.77    4.55
   0  -9  -9    7.16    4.69
   0   9   9    2.17    2.22
   0   9   9    1.94    2.93
   0  -9   9    7.42    7.02
   0   9  10  390.82   12.67
   0  -9 -10  390.06   12.82
   0  -9  10  403.67   18.42
   0   9 -10  410.14   13.37
   0   9  10  378.12   11.45
   0  -9 -11  100.64    7.15
   0  -9  11   98.43   10.88
   0   9 -11  113.51    8.05
   0   9  11  100.70    6.09
   0   9  12   94.40    5.47
   0  -9  12  102.41   11.78
   0  -9 -12   95.91    6.76
   0   9 -12   81.75    7.34
   0   9 -13    5.69    4.17
   0  -9  13    3.96    7.09
   0   9 -14   -2.59    4.29
   0  -9  14    5.53    6.47
   0   9 -15    4.96    4.26
   0   9 -16   14.01    4.96
   0   9 -17    8.01    4.50
   0   9 -18  442.95   17.43
   0   9 -19   11.13    5.31
   0   9 -20   88.95    8.87
   0   9 -21    3.92    4.44
   0   9 -22   34.00    6.86
   0   9 -23    0.34    4.22
   0   9 -24   21.44    5.67
   0 -10   0  216.18   12.93
   0  10   0  206.30   11.55
   0 -10   1 1270.31   28.57
   0  10  -1 1339.88   28.77
   0 -10  -1 1257.83   27.73
   0  10   1 1365.57   28.22
   0 -10   2   25.21    7.83
   0 -10  -2   21.10    6.78
   0  10  -2   25.78    5.80
   0  10   2   26.38    5.40
   0 -10  -3   55.11    7.99
   0 -10   3   48.71    8.98
   0  10   3   49.46    6.21
   0 -10  -4    1.63    5.34
   0  10   4   -1.85    3.52
   0 -10   4   -3.48    5.84
   0 -10  -5   14.74    6.04
   0  10   5    4.94    3.60
   0 -10   5   10.44    6.97
   0 -10   6  102.69   11.03
   0  10   6   86.22    7.34
   0 -10  -6   94.32    8.81
   0  10   7  205.71   10.16
   0 -10   7  194.35   13.50
   0 -10  -7  198.08   11.39
   0 -10  -8  521.85   16.55
   0  10   8  545.02   14.12
   0  10   8  537.50   15.80
   0 -10   8  535.13   21.18
   0 -10   9   85.81   11.00
   0  10   9   83.78    6.68
   0 -10  -9   94.30    8.07
   0  10  -9   89.06    7.35
   0  10   9   87.17    6.13
   0  10  10    2.47    2.82
   0  10 -10    9.59    4.79
   0 -10 -10    1.43    4.65
   0 -10  10   -5.32    8.24
   0 -10  11    2.70    7.28
   0  10  11    6.96    3.16
   0  10 -11    6.10    4.39
   0 -10 -11    4.63    4.30
   0 -10 -12  135.07    8.32
   0  10 -12  123.28    8.55
   0  10  12  125.07    6.95
   0 -10  12  124.01   12.31
   0  10 -13    4.68    3.90
   0 -10  13    9.65    6.84
   0 -10  14  263.95   16.53
   0  10 -14  262.27   12.64
   0  10 -15   78.09    7.59
   0  10 -16   10.77    4.29
   0  10 -17   15.44    4.87
   0  10 -18   59.42    7.64
   0  10 -19   16.77    5.14
   0  10 -20    4.10    4.61
   0  10 -21  106.92   10.14
   0  10 -22  157.71   12.28
   0  10 -23   59.39    8.31
   0 -11   0   -1.43    6.52
   0 -11  -1  151.87   11.78
   0 -11   1  167.39   12.95
   0 -11  -2    9.21    7.02
   0  11   2    1.66    4.73
   0 -11   2    7.41    7.13
   0 -11   3  597.98   21.91
   0 -11  -3  567.25   19.72
   0  11   3  610.57   19.54
   0 -11  -4   11.46    7.00
   0  11   4    1.09    3.70
   0 -11   4    4.34    7.51
   0 -11   5  212.32   14.40
   0  11   5  204.57   11.24
   0 -11  -5  204.79   12.46
   0 -11   6  166.11   13.66
   0  11   6  158.05   10.03
   0 -11  -6  160.17   11.16
   0 -11   7    2.02    8.05
   0 -11  -7    6.62    5.90
   0  11   7   -5.35    4.19
   0 -11   8    1.09    7.98
   0 -11  -8    5.84    5.59
   0  11   8   -2.17    3.82
   0  11  -9   56.51    6.73
   0 -11  -9   50.64    7.01
   0 -11   9   54.84    9.71
   0  11   9   52.47    5.84
   0  11  10  167.76    9.11
   0  11 -10  190.66   10.13
   0 -11 -10  173.50   10.68
   0 -11  10  169.57   14.44
   0 -11  11  385.29   20.14
   0  11 -11  389.11   14.13
   0  11  11  377.13   13.04
   0 -11 -11  396.58   14.73
   0  11  12   -0.74    2.26
   0 -11  12   -1.71    6.39
   0  11 -12    2.32    3.77
   0 -11 -12    4.55    4.36
   0  11 -13   84.31    7.57
   0 -11  13   99.23   11.64
   0  11  13   82.35    5.72
   0 -11  14   18.08    7.21
   0  11 -14    7.51    4.26
   0  11 -15    0.53    4.30
   0  11 -16   -3.79    4.54
   0  11 -17  244.75   13.77
   0  11 -18   14.20    5.17
   0  11 -19  185.32   12.32
   0  11 -20    6.51    4.47
   0  11 -21   24.30    5.97
   0  11 -22   33.85    6.80
   0  11 -23   12.89    5.16
   0 -12   0  872.14   26.45
   0 -12   1   36.56    9.11
   0 -12  -1   46.22    9.70
   0 -12   2  648.03   23.66
   0 -12  -2  654.72   22.55
   0 -12   3   27.49    9.66
   0 -12  -3   22.22    7.84
   0 -12   4    1.54    8.03
   0 -12  -4    0.86    6.49
   0 -12   5    0.61    6.83
   0 -12  -5   11.66    7.10
   0 -12  -6  210.51   13.18
   0 -12   6  201.39   15.08
   0 -12   7  157.65   14.19
   0  12   7  157.69   10.25
   0 -12  -7  150.50   11.60
   0 -12  -8  219.39   12.88
   0  12   8  213.64   11.40
   0 -12   8  228.84   16.30
   0 -12   9   10.17    8.20
   0  12  -9   20.06    4.96
   0 -12  -9   13.55    5.58
   0  12   9   14.81    3.93
   0 -12  10  139.14   13.34
   0  12  10  137.99    8.86
   0 -12 -10  149.11   10.41
   0  12 -10  141.95    9.16
   0 -12  11   10.59    7.41
   0  12 -11    5.68    4.23
   0 -12 -11    4.43    4.30
   0  12  11    1.10    2.75
   0 -12 -12   18.61    5.03
   0  12  12   17.36    3.80
   0  12 -12   23.27    5.18
   0 -12  12   21.20    8.85
   0 -12  13   37.96    9.37
   0  12 -13   38.09    5.82
   0 -12  14   16.23    8.25
   0  12 -14   25.85    5.57
   0  12 -15  203.57   12.04
   0  12 -16   48.85    6.74
   0  12 -17   16.17    4.99
   0  12 -18    3.61    3.89
   0  12 -19   18.35    5.71
   0  12 -20   56.75    7.87
   0  12 -21   14.54    5.39
   0  12 -22   63.90    8.51
   0 -13   0    2.65    6.95
   0 -13   1  111.76   12.21
   0 -13  -1  123.63   12.00
   0 -13  -2  354.13   18.26
   0 -13   2  359.22   19.40
   0 -13   3   54.53    9.78
   0 -13  -3   68.43    9.85
   0 -13  -4  126.97   11.93
   0 -13   4  113.33   12.88
   0 -13  -5  316.04   16.64
   0 -13   5  303.17   18.04
   0 -13  -6  326.37   16.42
   0 -13   6  311.68   18.52
   0 -13   7  188.61   15.24
   0 -13  -7  169.82   12.37
   0 -13  -8   23.84    6.44
   0 -13   8   32.04    9.53
   0 -13  -9   12.51    6.00
   0 -13   9   19.12    8.62
   0  13  -9   26.08    5.32
   0 -13 -10  153.67   11.05
   0  13 -10  145.13    9.58
   0 -13  10  142.95   14.21
   0 -13  11    0.50    7.17
   0 -13 -11    1.83    4.33
   0  13 -11    7.26    4.46
   0 -13 -12  241.38   12.76
   0  13 -12  240.43   12.17
   0 -13  12  225.91   17.15
   0 -13  13    4.37    7.56
   0  13 -13    3.43    3.97
   0  13 -14    4.46    4.04
   0 -13  14   10.78    8.47
   0  13 -15   18.99    5.13
   0  13 -16   13.82    4.80
   0  13 -17    6.61    3.90
   0  13 -18   75.48    8.60
   0  13 -19   10.73    5.14
   0  13 -20   58.53    8.20
   0  13 -21    2.21    3.73
   0 -14   0   93.33   11.77
   0 -14  -1  369.07   19.33
   0 -14   1  354.48   19.13
   0 -14  -2   67.67   10.38
   0 -14   2   65.22   10.20
   0 -14  -3  252.34   15.72
   0 -14   3  244.73   16.67
   0 -14   4    4.60    7.70
   0 -14  -4    1.99    5.87
   0 -14  -5  185.62   13.81
   0 -14   5  205.48   16.13
   0 -14  -6   15.86    6.32
   0 -14   6   20.15    7.86
   0 -14  -7   84.34    9.58
   0 -14   7   88.60   12.04
   0 -14   8    4.38    7.90
   0 -14  -8    7.57    5.94
   0 -14  -9  321.77   16.33
   0 -14   9  321.43   20.32
   0  14  -9  304.23   13.20
   0 -14 -10   19.25    6.07
   0 -14  10   19.70    9.10
   0  14 -10   29.71    5.56
   0  14 -11   13.76    4.78
   0 -14  11   12.23    8.82
   0 -14 -11    8.38    5.20
   0  14 -12    7.78    4.14
   0 -14  12   14.79    8.95
   0 -14  13   22.29    8.13
   0  14 -13   18.92    4.73
   0  14 -14   -4.46    4.46
   0  14 -15   22.95    5.25
   0  14 -16   -2.65    4.39
   0  14 -17   82.18    8.95
   0  14 -18    0.35    4.52
   0  14 -19   10.31    5.05
   0  14 -20    9.91    4.87
   0  14 -21   51.53    8.14
   0 -15   0    0.14    6.31
   0 -15   1  129.08   12.95
   0 -15  -1  128.56   12.92
   0 -15   2  152.78   14.30
   0 -15  -2  161.19   13.84
   0 -15   3  121.13   13.25
   0 -15  -3  124.42   12.55
   0 -15  -4  273.72   17.20
   0 -15   4  254.93   17.73
   0 -15  -5  195.85   14.80
   0 -15   5  208.50   17.10
   0 -15  -6  197.90   14.41
   0 -15   6  202.68   16.71
   0 -15  -7   81.97   10.33
   0 -15   7   61.34   10.52
   0 -15   8    9.21    8.40
   0 -15  -8    1.67    5.56
   0 -15   9   48.24   11.06
   0 -15  -9   53.93    8.61
   0  15  -9   56.75    6.80
   0 -15  10   34.99   10.43
   0 -15 -10   25.36    6.82
   0  15 -10   30.91    5.74
   0 -15  11   10.11    8.89
   0  15 -11    6.45    4.38
   0 -15 -11    8.79    5.65
   0 -15  12   54.22   11.42
   0  15 -12   59.22    7.11
   0 -15  13   38.54   10.36
   0  15 -13   25.92    5.40
   0  15 -14   14.45    4.74
   0  15 -15    6.06    4.36
   0  15 -16   20.01    5.25
   0  15 -17   -0.81    4.38
   0  15 -18   59.59    8.07
   0  15 -19    8.90    4.96
   0  15 -20   48.29    7.82
   0 -16   0   20.75    9.19
   0 -16  -1  124.19   13.38
   0 -16   1  114.19   13.34
   0 -16  -2  118.51   13.00
   0 -16   2  123.23   13.63
   0 -16   3   14.05    7.83
   0 -16  -3   12.58    7.64
   0 -16  -4    0.15    6.18
   0 -16   4   12.18    8.74
   0 -16  -5    1.01    6.34
   0 -16   5    3.36    7.01
   0 -16   6   54.55   10.82
   0 -16  -6   56.08    9.55
   0 -16   7   35.61    9.52
   0 -16  -7   36.64    8.28
   0 -16  -8  159.77   13.54
   0 -16   8  157.65   15.79
   0 -16   9    2.67    8.56
   0 -16  -9   -0.23    5.24
   0  16  -9   11.70    4.81
   0 -16 -10   76.12    9.53
   0  16 -10   82.79    8.11
   0 -16  10   80.60   12.92
   0  16 -11    3.63    4.25
   0 -16  11   -9.33    8.57
   0  16 -12   17.67    5.03
   0 -16  12   19.99    9.22
   0  16 -13   20.31    5.05
   0  16 -14   44.95    6.92
   0  16 -15   46.45    7.23
   0  16 -16   90.43    9.32
   0  16 -17   -2.16    4.58
   0  16 -18    8.56    4.21
   0  16 -19    8.48    4.80
   0 -17   0    7.14    7.30
   0 -17   1   35.53    8.95
   0 -17  -1   24.92    7.99
   0 -17   2    6.15    7.27
   0 -17  -2    7.38    7.01
   0 -17   3  132.63   14.78
   0 -17  -3  134.81   13.95
   0 -17  -4   13.65    7.61
   0 -17   4    4.60    8.02
   0 -17   5   84.38   12.91
   0 -17  -5   84.38   11.40
   0 -17  -6   34.77    8.32
   0 -17   6   36.93   10.06
   0 -17   7   10.20    8.94
   0 -17  -7   -1.41    6.07
   0 -17   8   27.77    8.81
   0 -17  -8   31.57    7.88
   0  17  -9   69.41    7.76
   0 -17   9   72.57   13.06
   0 -17  -9   60.29    9.29
   0 -17  10   28.75   10.47
   0  17 -10   26.16    5.73
   0 -17  11  200.22   18.58
   0  17 -11  189.22   12.18
   0  17 -12    1.51    3.87
   0  17 -13   34.08    6.23
   0  17 -14    0.18    4.21
   0  17 -15    0.71    4.30
   0  17 -16   -6.33    5.36
   0  17 -17  159.53   12.62
   0  17 -18   20.03    5.74
   0 -18   0  188.61   17.10
   0 -18   1    1.16    8.05
   0 -18  -1    2.36    7.55
   0 -18   2   51.99   11.53
   0 -18  -2   31.71    9.35
   0 -18   3   18.17    8.68
   0 -18  -3   15.01    7.51
   0 -18   4    6.43    7.64
   0 -18  -4    8.06    7.51
   0 -18   5   32.79   10.52
   0 -18  -5   15.59    7.38
   0 -18  -6   44.71    9.40
   0 -18   6   38.09   10.09
   0 -18  -7   54.35    9.78
   0 -18   7   72.50   13.14
   0 -18  -8  111.42   12.58
   0 -18   8  112.63   14.96
   0 -18   9    0.98    7.28
   0  18  -9    6.39    4.58
   0  18 -10    2.92    3.86
   0 -18  10   -7.36    8.59
   0  18 -11   14.28    4.98
   0  18 -12    6.32    4.47
   0  18 -13   47.48    7.27
   0  18 -14   66.45    8.24
   0  18 -15  113.47   10.49
   0  18 -16   21.26    5.54
   0 -19   0    3.34    7.98
   0 -19   1   27.76    9.03
   0 -19  -1   20.34    8.15
   0 -19   2   60.94   11.66
   0 -19  -2   46.05   10.54
   0 -19  -3  111.10   14.02
   0 -19   3  124.52   15.44
   0 -19   4  181.10   18.15
   0 -19  -4  153.25   15.69
   0 -19   5   80.06   13.15
   0 -19  -5   63.21   11.26
   0 -19   6   60.50   12.55
   0 -19  -6   48.66   10.14
   0 -19   7   72.14   12.87
   0  19  -8   12.56    5.16
   0 -19   8    3.48    8.92
   0  19  -9   17.76    5.34
   0  19 -10  187.32   12.50
   0  19 -11    8.97    5.01
   0  19 -12   58.60    7.79
   0  19 -13   -1.03    3.89
   0  19 -14   -2.74    4.57
   0 -20   0    1.63    8.13
   0 -20  -1  134.65   16.10
   0 -20   1  142.93   16.77
   0 -20  -2   13.86    7.66
   0 -20   2   26.58   10.74
   0 -20   3   80.28   13.35
   0 -20  -3   71.92   12.25
   0 -20   4    3.53    7.30
   0 -20  -4    7.90    7.66
   0 -20   5   11.91    9.22
   0  20  -8    7.47    4.92
   0  20  -9   71.82    8.36
   0  20 -10    7.51    4.63
   1   0 -26   30.67    6.70
   1   0 -25   -2.74    4.36
   1   0 -24    7.31    4.53
   1   0 -23    1.57    4.01
   1   0 -22    8.67    4.57
   1   0 -21   -0.28    4.31
   1   0 -20  102.64    9.09
  -1   0  20  116.45    8.25
   1   0 -19   -1.62    3.90
   1   0 -19   -0.92    1.52
   1   0 -18  136.18    9.43
   1   0 -18  136.28    5.90
  -1   0  18  154.17    8.99
   1   0 -17   -2.31    4.43
  -1   0  17    4.62    4.17
   1   0 -17    4.84    2.40
   1   0 -16    9.42    3.86
  -1   0  16   24.27    4.67
   1   0 -16   14.64    2.97
   1   0 -15   -2.03    2.72
   1   0 -15   -0.67    4.15
  -1   0  15    4.97    3.78
   1   0 -14  228.11   10.20
   1   0 -14  250.00    8.11
  -1   0  14  245.28    9.51
   1   0 -13    0.89    2.26
  -1   0  13    0.59    2.76
   1   0 -13   -0.11    3.22
   1   0 -12   50.50    3.98
  -1   0  12   44.70    4.20
   1   0 -12   51.65    5.21
   1   0 -11    0.39    2.33
  -1   0  11    0.95    2.32
   1   0 -11    1.63    3.12
  -1   0  10  572.52   11.12
   1   0 -10  531.34   10.83
   1   0 -10  538.48   12.67
  -1   0   9    1.95    2.08
   1   0  -9    3.51    2.69
  -1   0   8 1874.22   17.24
   1   0  -8 1852.56   20.44
  -1   0   7   -0.01    1.70
   1   0  -7    0.70    1.06
   1   0  -7    3.61    2.81
  -1   0   6 3498.05   19.04
   1   0  -6 3556.72   24.67
   1   0  -5   -0.20    1.47
   1   0  -5   -4.14    3.02
   1   0  -4  299.08    6.12
   1   0  -4  308.95    5.05
   1   0  -3    0.91    1.33
   1   0   2 3678.72   17.14
  -1   0  -3   -0.82    1.21
   1   0   3   -0.53    1.31
   1   0   3   -1.79    1.16
   1   0   4 1579.72   11.29
   1   0   4 1599.89   11.15
  -1   0  -4 1560.00   13.92
   1   0   5   -2.33    1.89
  -1   0  -5   -0.25    2.19
   1   0   5   -0.53    1.54
  -1   0  -5   -0.67    1.50
   1   0   6  317.87    5.69
  -1   0  -6  324.10    7.98
  -1   0  -6  306.36    5.29
   1   0   6  313.62    5.16
  -1   0  -7    0.93    1.15
  -1   0  -7   -2.74    2.61
   1   0   7   -0.80    1.69
   1   0   7    0.81    1.06
   1   0   8  374.86    6.75
  -1   0  -8  378.34    9.76
  -1   0  -8  352.72    6.14
   1   0   9    1.72    1.64
  -1   0  -9   -0.23    1.08
  -1   0  -9   -2.43    2.97
  -1   0 -10  180.05    4.68
  -1   0 -10  180.74    7.77
   1   0  10  198.19    5.44
  -1   0 -11   -1.05    3.27
  -1   0 -11   -0.95    1.17
   1   0  11   -0.25    3.32
  -1   0 -12   24.65    4.24
  -1   0 -12   22.32    1.98
   1   0  12   24.28    4.10
  -1   0 -13    0.25    3.78
  -1   0 -13   -1.06    1.23
   1   0  13   -4.33    4.23
  -1   0 -14   10.08    4.40
   1   0  14   11.07    4.32
  -1   0 -14    8.26    1.43
   1   0  15    1.60    4.09
  -1   0 -15   -1.02    3.66
  -1   0 -16  699.90   18.89
   1   0  16  693.33   19.72
   1   0  17   -2.42    5.36
  -1   0 -17   -0.99    4.23
   1   0  18  154.77   10.43
  -1   0 -18  159.33   10.19
   1   0  19   -4.08    5.09
  -1   0 -19   -1.68    3.47
  -1   0 -20   47.14    6.55
   1   0  20   49.01    6.86
   1   0  21   -8.77    4.83
  -1   0 -21   -0.59    3.92
   1   0  22  148.17   11.28
  -1   0 -22  160.05   11.59
   1   0  23   -1.19    4.26
  -1   0 -23   -1.91    4.35
   1   0  24   81.41    9.03
  -1   0 -24   82.77    9.23
  -1   0 -25    1.77    4.40
   1   0  25    6.96    4.63
  -1   0 -26   -5.99    5.14
   1   1 -26    0.31    4.40
   1  -1 -26    5.49    4.24
   1  -1 -25  133.39   11.34
   1   1 -25  145.62   11.85
   1  -1 -24   14.94    5.37
   1   1 -24   20.14    5.62
   1   1 -23   65.12    8.10
   1  -1 -23   72.58    8.44
   1  -1 -22    3.62    4.42
   1   1 -22    6.33    4.22
  -1  -1  22   16.67    4.58
   1  -1 -21   26.21    5.70
   1   1 -21   24.44    5.99
  -1  -1  21   35.06    5.35
   1   1 -20    2.01    4.18
   1  -1 -20    1.92    3.79
   1   1 -19  147.67    7.01
  -1  -1  19  151.20    8.82
   1  -1 -19  128.79    9.42
   1   1 -19  140.23    9.96
   1  -1 -18    1.27    1.15
   1  -1 -18   -0.43    3.86
   1   1 -18    3.66    4.37
   1   1 -18    5.28    2.72
  -1  -1  18    7.66    3.86
   1  -1 -17   77.19    3.78
  -1   1  17   97.07    7.85
   1   1 -17   77.64    7.15
   1   1 -17   86.66    5.76
   1  -1 -17   76.13    7.35
  -1  -1  17   80.80    6.52
   1  -1 -16    8.84    4.02
   1  -1 -16   11.07    2.22
   1   1 -16   10.46    4.79
  -1  -1  16    9.08    3.47
   1   1 -16   13.58    3.29
   1  -1 -15   -0.81    4.03
   1   1 -15    1.11    3.61
   1  -1 -15    0.12    1.89
  -1  -1  15   -2.56    3.21
   1   1 -15   -0.12    2.92
   1   1 -14  271.29   11.10
   1  -1 -14  277.03   11.22
   1   1 -14  266.34    9.35
   1  -1 -14  254.50    7.09
  -1   1  14  309.99   11.12
  -1  -1  14  267.73    9.39
  -1  -1  13  173.75    7.32
  -1   1  13  191.22    8.76
   1  -1 -13  182.68    6.05
   1   1 -13  199.27    9.39
   1   1 -13  178.14    7.52
   1  -1 -13  168.18    8.77
  -1   1  13  193.36    8.86
   1   1 -12   78.93    5.24
   1  -1 -12   79.48    5.98
   1  -1 -12   78.31    4.28
  -1  -1  12   74.52    4.70
   1   1 -12   84.35    6.40
  -1   1  12   96.07    6.07
   1   1 -11  434.18   12.13
   1  -1 -11  421.73   11.73
   1   1 -11  428.03   10.85
  -1   1  11  423.90   11.16
  -1  -1  11  424.08    9.76
   1  -1 -11  410.99    8.68
   1   1 -10  872.58    7.79
  -1  -1  10  903.29   13.26
   1  -1 -10  909.82   16.22
   1   1 -10  916.42   16.56
   1   1 -10  881.28   15.02
  -1   1  10  903.16   15.13
   1   1  -9 2203.28   13.05
   1   1  -9 2192.31   24.21
   1   1  -9 2121.68   22.92
  -1  -1   9 2159.31   18.78
  -1   1   9 2163.49   21.92
   1  -1  -9 2188.95   23.59
   1  -1  -8  324.80    8.74
   1   1  -8  318.26    8.89
   1  -1  -8  304.32    7.73
  -1   1   8  304.73    8.22
  -1  -1   8  324.13    6.59
   1   1  -8  313.80    8.78
   1  -1  -7  181.04    5.71
  -1  -1   7  169.69    4.45
   1   1  -7  183.58    6.54
   1  -1  -7  192.92    6.37
  -1   1   7  183.63    4.16
   1  -1  -6  202.24    6.12
   1  -1  -6  202.28    5.61
  -1   1   6  210.33    4.55
   1   1  -6  208.22    6.61
   1   1  -5  233.36    6.60
  -1   1   5  224.01    4.78
   1  -1  -5  212.45    5.67
   1  -1  -5  221.11    5.81
   1  -1  -4   12.90    2.18
   1   1  -4   17.68    2.97
  -1   1   4   11.62    1.89
   1  -1  -3 2128.63   12.77
  -1   1   3 2071.81   14.16
   1  -1  -2 3926.41   13.95
   1  -1   2  573.92    7.80
   1  -1   3   58.92    2.98
  -1   1  -3   60.11    2.63
   1  -1   4 3346.25   20.87
  -1   1  -4 3384.89   19.97
  -1  -1  -5    2.07    2.26
   1  -1   5    3.78    2.61
  -1   1  -5   10.38    2.80
  -1   1  -5    4.41    2.13
  -1   1  -5    3.31    1.59
  -1   1  -6  337.93    7.97
   1   1   6  326.80    9.42
  -1  -1  -6  358.95    8.44
  -1   1  -6  342.72    5.81
  -1   1  -6  317.85    6.95
   1  -1   6  352.29    7.58
  -1   1  -7  205.52    4.40
  -1   1  -7  192.20    5.67
  -1  -1  -7  207.72    7.15
  -1   1  -7  208.27    6.79
   1  -1   7  199.18    6.03
   1   1   7  201.52    7.79
   1   1   8  154.70    7.21
  -1   1  -8  151.79    5.12
  -1  -1  -8  154.03    6.60
  -1   1  -8  160.70    6.44
   1  -1   8  151.05    5.61
   1  -1   9    8.47    2.53
   1   1   9    6.04    1.05
  -1   1  -9   10.88    2.04
   1   1   9    8.58    3.14
  -1  -1  -9    8.30    3.14
  -1   1  -9    5.26    2.83
  -1  -1 -10   51.27    4.69
   1  -1  10   54.16    4.10
  -1   1 -10   49.39    3.39
   1   1  10   47.88    1.99
   1   1  10   50.12    5.23
  -1   1 -10   50.22    4.62
  -1  -1 -11  842.81   16.95
  -1   1 -11  836.35   12.43
   1   1  11  860.89   18.52
   1  -1  11  868.41   13.73
  -1   1 -11  835.29   16.78
  -1  -1 -12  105.85    6.86
  -1   1 -12  113.09    7.06
  -1   1 -12  108.91    4.87
   1   1  12  105.12    7.42
   1  -1  12  122.00    5.81
   1   1  13  122.72    8.10
  -1   1 -13  113.60    7.48
  -1  -1 -13  121.64    7.70
  -1   1 -13  119.41    5.13
  -1  -1 -14   19.93    4.80
  -1   1 -14   23.49    2.83
   1   1  14   11.84    4.40
  -1   1 -14   10.33    4.09
   1  -1  14   14.63    3.85
  -1  -1 -15  115.24    8.32
   1  -1  15  115.62    8.34
   1   1  15  116.14    8.65
  -1   1 -15  119.54    8.35
  -1   1 -15  105.85    4.95
   1   1  16   -7.57    5.30
  -1   1 -16   -0.37    4.64
  -1  -1 -16    2.34    4.18
   1  -1  16   -4.68    4.73
  -1   1 -16    1.41    1.68
  -1   1 -17   20.88    5.22
   1   1  17   19.52    5.35
   1  -1  17   23.20    5.17
  -1  -1 -17   23.10    5.41
  -1   1 -17   18.09    2.38
  -1   1 -18    2.07    1.33
   1   1  18   -1.06    4.59
  -1   1 -18    8.13    4.37
   1  -1  18   -2.14    4.25
  -1  -1 -18    1.22    4.18
   1   1  19  529.69   19.32
  -1   1 -19  500.16   17.88
   1  -1  19  536.19   19.03
  -1  -1 -19  499.54   17.94
   1   1  20   38.72    6.69
  -1   1 -20   44.28    6.57
   1  -1  20   40.88    6.32
  -1  -1 -20   50.22    6.97
  -1   1 -21  300.46   14.93
   1   1  21  297.56   15.55
   1  -1  21  308.73   15.17
  -1  -1 -21  303.62   15.07
  -1  -1 -22    1.78    4.19
   1  -1  22   -1.51    4.08
   1   1  22    4.35    4.99
  -1   1 -22    4.16    4.30
   1  -1  23   22.24    5.58
  -1  -1 -23   17.07    4.91
  -1   1 -23   17.72    5.26
   1   1  23   25.73    6.19
  -1  -1 -24    2.02    3.59
   1   1  24   13.36    5.75
   1  -1  24    0.19    4.37
  -1   1 -24    1.13    4.29
  -1  -1 -25    1.59    3.94
  -1   1 -25   -0.12    4.21
  -1  -1 -26   45.04    7.67
  -1   1 -26   32.51    6.99
   1   2 -26    1.24    4.29
   1  -2 -26   -3.75    4.45
   1   2 -25    9.60    5.09
   1  -2 -25   13.69    5.65
   1   2 -24    5.45    5.18
   1  -2 -24    0.39    4.11
   1  -2 -23   32.14    6.42
   1   2 -23   31.17    5.85
  -1  -2  22   77.43    7.02
   1   2 -22   70.15    8.24
   1  -2 -22   68.28    8.23
  -1  -2  21  173.09    9.47
   1  -2 -21  163.41   11.14
   1   2 -21  152.61   10.88
   1   2 -20   50.01    6.93
   1  -2 -20   53.78    7.16
  -1  -2  20   53.90    5.75
   1  -2 -19   -0.06    3.78
  -1  -2  19    3.74    3.07
   1   2 -19    1.43    3.41
   1   2 -19    4.01    2.71
  -1  -2  18    7.38    3.25
   1   2 -18   10.53    3.29
   1  -2 -18    9.47    4.53
   1   2 -18    5.26    4.28
   1   2 -17   93.30    8.08
   1  -2 -17   89.66    7.98
  -1  -2  17  100.16    6.71
   1   2 -17   83.41    6.40
   1   2 -16  409.11   14.67
   1  -2 -16  421.73   14.76
  -1  -2  16  449.25   12.89
   1   2 -16  422.55   12.96
  -1  -2  15  133.79    7.11
   1   2 -15  136.61    7.68
   1   2 -15  142.82    8.89
   1  -2 -15  119.79    4.10
   1  -2 -15  132.06    3.81
   1  -2 -15  135.40    8.48
   1   2 -14   90.67    7.65
   1  -2 -14   95.93    7.12
   1  -2 -14   81.95    3.62
  -1  -2  14   90.82    5.66
   1   2 -14   82.83    6.32
   1  -2 -13  607.10   15.64
  -1   2  13  601.75   15.19
   1  -2 -13  565.24    9.15
  -1  -2  13  582.70   12.62
   1   2 -13  575.49   15.53
   1   2 -13  571.40   14.27
   1   2 -12  390.43   12.23
   1  -2 -12  393.46   12.08
  -1   2  12  382.45   11.68
   1   2 -12  374.38   11.36
  -1  -2  12  373.63    9.68
   1   2 -11   31.47    4.43
  -1   2  11   26.05    1.89
   1   2 -11   30.11    4.05
   1  -2 -11   25.58    3.76
   1  -2 -10    0.29    2.83
   1  -2 -10   -0.01    2.16
   1   2 -10    3.06    3.09
  -1   2  10    1.58    1.16
   1   2 -10   -6.58    4.22
  -1   2   9 1847.10   15.05
   1  -2  -9 1901.15   22.08
   1   2  -9 1927.64   23.19
   1  -2  -9 1871.47   22.36
   1   2  -9 1885.85   23.42
   1   2  -8  163.51    6.85
   1  -2  -8  160.59    6.41
  -1   2   8  149.72    4.61
   1  -2  -8  147.10    6.20
   1   2  -8  149.01    6.95
   1  -2  -7  737.39   12.07
   1  -2  -7  692.52   12.53
   1   2  -7  720.02   12.90
   1   2  -7  703.74   13.78
   1   2  -6   93.49    5.63
   1  -2  -6  104.20    4.54
   1   2  -6   98.06    5.30
   1  -2  -6   96.70    4.96
   1  -2  -5 1695.54   15.10
   1   2  -5 1621.83   16.97
   1  -2  -4 1182.11   11.41
   1  -2  -4 1153.51   11.84
   1  -2  -3   88.80    2.88
   1  -2  -3   84.28    3.62
   1  -2  -2   37.73    1.56
   1  -2  -2   38.74    2.71
  -1  -2   1  605.30    8.04
  -1  -2   0  219.85    5.46
   1  -2   1 2557.37   19.49
  -1  -2  -1 2605.63   19.44
   1  -2   2  139.80    5.12
  -1  -2  -2  130.59    5.03
   1  -2   2  138.58    3.15
   1  -2   3   13.87    3.21
  -1  -2  -3   14.54    2.44
   1  -2   3   13.52    1.79
  -1   2  -3   17.74    2.13
   1  -2   4    4.87    3.46
  -1  -2  -4    1.37    2.91
  -1   2  -4    9.99    2.42
   1  -2   4    4.54    1.95
   1  -2   5  930.57   13.68
   1  -2   5  891.89   11.76
  -1  -2  -5  959.03   15.34
  -1   2  -5  947.68   11.83
  -1   2  -6  161.95    5.75
  -1   2  -6  150.09    5.79
  -1  -2  -6  163.49    6.90
   1  -2   6  143.76    6.09
  -1  -2  -7  100.34    5.22
   1  -2   7  110.65    5.58
  -1   2  -7  103.01    4.99
  -1   2  -7  101.62    5.06
   1   2   7   97.74    6.02
  -1   2  -8   52.49    4.30
   1   2   8   47.36    4.85
  -1   2  -8   50.14    2.76
  -1  -2  -8   49.39    4.13
  -1   2  -8   47.81    3.70
   1  -2   8   49.41    4.28
   1   2   9  598.52   14.90
  -1  -2  -9  591.76   13.09
  -1   2  -9  598.27    8.61
  -1   2  -9  595.74   12.77
   1  -2   9  601.59   12.40
  -1   2  -9  601.34   12.00
   1   2  10   -1.58    3.96
   1  -2  10    2.77    2.84
  -1   2 -10    0.77    2.60
  -1  -2 -10   -0.76    2.91
  -1   2 -10    0.94    2.10
  -1   2 -10    0.75    1.09
  -1   2 -11   90.30    3.18
  -1   2 -11   85.78    5.10
  -1  -2 -11   93.60    6.22
   1   2  11  100.42    7.14
  -1   2 -11  102.64    6.44
   1  -2  11  105.06    6.23
  -1  -2 -12    0.27    3.49
   1  -2  12    1.00    2.56
  -1   2 -12    1.25    3.37
   1  -2  12    3.10    3.29
   1   2  12   -1.44    4.32
  -1   2 -12   -0.88    2.49
  -1   2 -13    0.60    3.66
  -1  -2 -13    3.23    3.74
   1  -2  13   -3.07    2.94
   1   2  13   -4.15    4.55
  -1   2 -13   -2.06    2.56
   1  -2  13    3.23    3.68
  -1   2 -14  458.37   11.42
  -1  -2 -14  472.95   14.83
  -1   2 -14  470.71   14.51
   1   2  14  441.17   15.93
  -1  -2 -15  414.11   14.52
  -1   2 -15  414.72   10.92
  -1   2 -15  409.70   14.15
   1   2  15  410.42   15.70
  -1   2 -16   17.13    4.43
   1   2  16   24.89    5.85
  -1  -2 -16   23.02    5.04
  -1   2 -16   23.38    3.20
   1   2  17  218.65   12.54
   1  -2  17  207.40   11.46
  -1  -2 -17  206.94   11.07
  -1   2 -17  211.19   11.14
  -1   2 -17  223.09    8.03
  -1   2 -18   48.82    4.01
   1  -2  18   56.91    6.73
   1   2  18   70.09    8.12
  -1  -2 -18   54.17    6.82
  -1   2 -18   61.18    7.10
   1   2  19   12.29    5.34
  -1   2 -19    4.61    2.07
   1  -2  19    4.13    3.67
  -1   2 -19    2.53    4.08
  -1  -2 -19    2.75    4.12
  -1   2 -20   20.54    5.46
   1  -2  20   19.67    5.02
   1   2  20   22.74    6.42
  -1  -2 -20   18.57    5.31
  -1  -2 -21   56.85    7.43
  -1   2 -21   47.83    7.03
   1   2  21   61.99    8.44
   1  -2  21   39.67    6.28
  -1   2 -22   57.90    7.47
   1  -2  22   63.59    7.60
   1   2  22   72.14    9.03
  -1  -2 -22   65.02    7.78
   1   2  23  208.05   14.16
   1  -2  23  189.59   12.37
  -1   2 -23  195.78   13.02
  -1  -2 -23  202.74   13.35
  -1   2 -24  133.46   11.13
  -1  -2 -24  151.52   11.95
   1   2  24  140.47   12.38
   1  -2  24  128.50   10.63
  -1   2 -25   49.19    7.69
   1   2  25   65.15    9.32
  -1  -2 -25   56.26    8.08
  -1   2 -26   46.94    7.86
   1  -3 -26  152.94   12.53
   1   3 -26  161.30   12.90
   1   3 -25    9.92    5.41
   1  -3 -25    8.61    4.61
   1  -3 -24   48.49    7.32
   1   3 -24   54.73    7.76
   1   3 -23   -1.13    4.30
   1  -3 -23   -1.40    4.03
   1   3 -22    2.85    4.17
   1  -3 -22    1.39    4.24
   1   3 -21   -4.60    4.60
   1  -3 -21   -2.51    4.03
  -1  -3  21   -2.11    3.24
   1   3 -20   97.30    8.66
  -1  -3  20  104.33    7.11
   1  -3 -20   94.91    8.79
   1  -3 -19    4.33    3.76
  -1  -3  19   -1.48    2.93
   1   3 -19    1.84    4.08
   1  -3 -18  498.93   17.04
   1   3 -18  502.39   17.28
  -1  -3  18  535.96   14.61
   1   3 -18  486.49   15.09
   1   3 -17   57.46    6.10
   1  -3 -17   63.43    7.00
   1   3 -17   63.49    7.04
  -1  -3  17   62.25    5.58
   1  -3 -16  257.49   11.83
   1   3 -16  244.27   11.67
   1   3 -16  256.75   11.12
  -1  -3  16  252.77    9.72
   1   3 -15   -4.83    3.74
   1   3 -15    2.82    4.26
  -1  -3  15   -2.22    3.13
   1  -3 -15   -0.87    3.87
   1   3 -14   48.41    5.76
   1  -3 -14   40.70    5.34
  -1   3  14   39.80    2.30
   1   3 -14   48.10    5.95
   1  -3 -14   31.96    1.83
   1  -3 -14   34.73    2.06
   1  -3 -13  161.24    4.10
  -1   3  13  170.40    8.40
   1  -3 -13  176.95    9.04
  -1   3  13  169.95    4.92
   1   3 -13  174.71    9.01
   1  -3 -13  176.96    8.83
   1   3 -13  190.47    9.65
  -1   3  12  355.66   11.40
   1  -3 -12  367.14   11.56
   1   3 -12  335.96   11.84
   1   3 -12  344.59   11.89
   1  -3 -12  321.85    6.07
   1  -3 -12  358.84   11.99
  -1   3  12  339.50    7.32
  -1   3  11    1.74    1.49
   1   3 -11    0.16    3.13
   1  -3 -11    2.43    2.94
   1   3 -11   -1.82    3.87
   1  -3 -11    1.54    2.19
   1  -3 -11    1.07    1.31
  -1   3  10  797.60   15.12
   1  -3 -10  800.01   15.30
   1  -3 -10  770.20    9.91
   1  -3 -10  770.49   16.47
   1   3 -10  805.72   16.19
   1   3 -10  804.71   16.99
   1   3  -9  112.41    6.83
  -1   3   9  114.39    5.64
   1   3  -9  112.70    6.34
   1  -3  -9  115.72    4.07
   1  -3  -9  121.06    6.08
   1  -3  -9  104.10    6.17
   1  -3  -8 2787.37   28.97
  -1   3   8 2844.31   25.22
   1   3  -8 2816.13   30.35
   1  -3  -8 2876.60   19.47
   1  -3  -8 2868.09   25.64
   1   3  -8 2870.91   27.37
   1   3  -7  526.80   13.01
   1   3  -7  534.75   11.50
   1  -3  -7  538.23   10.58
   1  -3  -7  523.86   12.41
  -1   3   7  522.11   10.18
   1  -3  -7  537.66    8.61
   1   3  -6   24.24    3.76
   1  -3  -6   10.67    2.12
  -1   3   6   12.27    2.06
   1  -3  -6   16.97    2.49
   1  -3  -6   18.69    3.72
   1  -3  -5  157.79    5.13
  -1   3   5  150.00    4.81
   1  -3  -5  159.48    4.97
  -1   3   4  890.40   11.84
   1  -3  -4  926.15   12.01
  -1   3   4  935.24   10.27
   1  -3  -4  969.54   10.54
   1  -3  -3 1250.65   14.21
  -1   3   3 1239.06   14.07
   1  -3  -2  502.73    9.51
   1  -3  -1  174.98    6.10
   1  -3   0 1536.96   17.05
  -1  -3   0 1432.31   16.31
   1  -3   1  189.34    6.89
  -1  -3  -1  187.42    6.70
  -1   3  -2  195.65    4.19
   1  -3   2  177.53    7.18
  -1  -3  -2  184.56    6.89
   1   3   2  190.11    6.26
  -1  -3  -3 2356.12   23.77
  -1   3  -3 2371.70   15.60
   1   3   3 2340.34   19.43
   1  -3   3 2369.74   23.36
   1   3   4   68.63    3.76
   1  -3   4   78.69    3.83
  -1  -3  -4   69.66    4.91
  -1   3  -4   70.16    3.42
   1  -3   4   86.85    6.07
   1  -3   5  136.85    4.95
   1   3   5  139.59    4.29
   1  -3   5  129.86    6.52
  -1   3  -5  136.93    4.93
  -1  -3  -5  128.00    6.36
   1  -3   6    8.81    2.33
  -1  -3  -6    5.64    2.58
  -1   3  -6    7.69    2.45
  -1   3  -6    4.18    2.53
   1  -3   6    5.33    3.38
   1   3   6    3.04    1.38
   1  -3   7  596.14   11.36
   1  -3   7  593.86   13.20
  -1   3  -7  590.66   11.31
  -1   3  -7  594.80   12.80
   1   3   7  587.38   14.52
  -1  -3  -7  576.31   14.24
   1  -3   8    6.63    2.58
   1  -3   8    1.82    3.37
  -1  -3  -8    2.22    2.58
  -1   3  -8    5.88    2.79
   1   3   8    7.29    4.17
  -1   3  -8    2.91    2.42
  -1   3  -9    2.24    2.51
   1  -3   9    2.86    2.18
   1  -3   9    4.60    3.57
  -1   3  -9    4.41    3.04
   1   3   9    6.35    3.98
   1  -3  10 1420.04   20.88
   1  -3  10 1415.81   21.55
  -1   3 -10 1434.80   21.13
  -1   3 -10 1437.98   20.70
   1   3  10 1431.30   24.91
  -1   3 -11   84.79    3.90
  -1   3 -11   82.42    5.71
  -1   3 -11   81.54    5.84
   1   3  11  104.80    7.99
  -1  -3 -11   79.97    6.08
   1  -3  11   91.87    6.62
   1  -3  11   91.76    5.95
  -1   3 -12  874.41   17.00
   1  -3  12  860.59   17.97
  -1  -3 -12  874.10   18.49
   1  -3  12  889.84   18.30
   1   3  12  848.90   20.85
  -1   3 -12  847.74   11.34
  -1   3 -12  870.05   17.91
   1  -3  13    1.43    2.98
   1  -3  13    0.48    4.14
  -1   3 -13    0.36    3.21
   1   3  13    0.16    5.01
  -1  -3 -13    1.38    3.22
  -1   3 -13    0.22    1.14
  -1   3 -13   -2.74    2.94
  -1   3 -14  345.80   11.18
   1   3  14  367.57   15.11
  -1  -3 -14  366.21   13.26
   1  -3  14  372.74   12.73
  -1   3 -14  354.20   12.67
  -1   3 -15   -0.15    4.08
   1   3  15    4.57    5.38
  -1  -3 -15    1.03    4.07
  -1   3 -15   -0.43    3.30
   1   3  15    0.83    0.68
  -1   3 -16   55.91    5.14
  -1  -3 -16   52.71    6.55
  -1   3 -16   51.65    6.06
   1   3  16   75.05    8.73
  -1   3 -17   26.11    3.88
   1   3  17   28.15    6.77
  -1  -3 -17   22.43    4.95
  -1   3 -17   21.86    5.02
  -1   3 -18  268.51    9.86
  -1   3 -18  264.95   12.92
  -1  -3 -18  260.15   12.86
   1   3  18  270.74   14.71
   1   3  19   66.94    8.54
   1  -3  19   52.60    6.71
  -1   3 -19   63.19    5.12
  -1  -3 -19   60.15    7.37
  -1   3 -19   62.02    7.21
   1   3  20  941.69   27.66
   1  -3  20  978.21   25.55
  -1  -3 -20  940.81   25.48
  -1   3 -20  943.17   25.46
   1   3  21   14.78    6.59
  -1  -3 -21   10.84    5.27
   1  -3  21    6.47    4.05
  -1   3 -21    6.36    4.78
  -1   3 -22  441.65   18.57
   1  -3  22  405.23   17.31
  -1  -3 -22  382.60   17.72
   1   3  22  401.80   19.38
   1   3  23   24.76    7.49
   1  -3  23    9.61    4.45
  -1   3 -23   13.60    5.01
   1  -3  24   19.12    5.33
  -1   3 -24   18.66    5.31
  -1   3 -25    5.73    4.50
  -1   3 -26    9.85    5.33
   1  -4 -26    1.16    4.11
   1   4 -26    3.57    4.85
   1   4 -25   -5.16    4.74
   1  -4 -25    4.77    3.98
   1  -4 -24   14.62    4.74
   1   4 -24   12.32    5.08
   1  -4 -23  102.42    9.60
   1   4 -23   93.40    9.75
   1  -4 -22  108.10    9.68
   1   4 -22   95.07    9.18
   1  -4 -21   71.28    7.77
  -1  -4  21   74.97    6.29
   1   4 -21   72.57    8.25
   1   4 -20   62.51    7.51
  -1  -4  20   59.42    5.70
   1  -4 -20   63.61    7.42
   1   4 -19  212.60   11.95
  -1  -4  19  233.99   10.00
   1   4 -19  219.07   11.13
   1  -4 -19  223.12   12.27
  -1  -4  18   -1.62    2.87
   1  -4 -18    4.94    3.74
   1   4 -18    4.28    3.97
  -1  -4  17    1.10    3.09
   1  -4 -17    7.08    4.30
   1   4 -17   11.40    4.53
   1   4 -16  322.69   13.53
  -1   4  16  314.80    6.41
   1  -4 -16  331.10   13.10
   1  -4 -15  292.80   12.08
   1   4 -15  286.32   12.46
  -1   4  15  295.56    7.06
   1  -4 -14  180.23    9.39
   1  -4 -14  194.07   10.12
   1   4 -14  181.59    9.70
  -1   4  14  183.62    5.99
  -1   4  13   33.83    3.09
   1  -4 -13   29.27    2.11
   1  -4 -13   35.88    4.94
  -1   4  13   41.26    4.78
   1   4 -13   27.68    5.05
   1  -4 -13   33.40    4.67
   1   4 -13   25.30    5.19
   1  -4 -12  783.15    9.98
   1  -4 -12  802.39   17.18
   1  -4 -12  803.77   19.04
   1   4 -12  805.86   19.33
  -1   4  12  846.89   17.34
   1   4 -12  769.32   17.63
   1   4 -11   55.43    5.99
   1  -4 -11   54.17    5.32
   1   4 -11   48.40    5.08
   1  -4 -11   56.93    3.12
   1  -4 -11   53.59    4.91
   1  -4 -10   91.16    5.67
   1   4 -10   82.83    5.98
   1  -4 -10   87.55    3.88
   1  -4 -10   81.33    6.23
   1   4 -10   86.06    6.78
  -1   4   9  381.89   10.08
   1   4  -9  401.29   11.51
   1  -4  -9  388.85   12.46
   1  -4  -9  393.83    8.06
   1  -4  -9  388.90   10.30
   1   4  -9  403.08   12.90
   1  -4  -8  121.46    4.81
   1   4  -8  141.40    7.07
   1  -4  -8  122.37    5.66
  -1   4   8  123.40    5.62
   1  -4  -8  129.22    7.31
   1   4  -8  126.88    7.58
   1  -4  -7  684.96   15.40
  -1   4   7  677.93   11.79
   1  -4  -7  671.41   11.04
   1  -4  -7  693.20   11.95
   1   4  -7  678.57   15.76
   1   4  -7  642.95   13.35
   1  -4  -6  492.80    9.62
  -1   4   6  472.89    9.29
   1  -4  -5  565.57   10.53
  -1   4   5  569.82    9.30
  -1   4   5  558.51   10.21
  -1   4   4  151.55    4.68
  -1   4   4  155.77    5.69
   1  -4  -4  159.15    6.16
  -1   4   3  167.49    6.16
  -1   4   3  172.18    4.43
  -1  -4   3  179.14    8.86
   1  -4  -3  177.14    6.67
  -1  -4   2   15.26    5.56
   1  -4  -2   13.27    3.74
  -1   4   2   13.44    3.11
  -1  -4   1 4484.52   35.26
   1  -4  -1 4500.81   32.76
  -1  -4   0   42.97    6.12
   1  -4   0   32.92    4.98
  -1  -4  -1  574.72   12.33
   1  -4   1  578.54   12.90
  -1  -4  -1  558.49   12.17
   1   4   2  126.66    6.27
  -1  -4  -2  134.58    6.87
   1  -4   2  147.21    7.74
  -1   4  -3   38.98    2.86
  -1  -4  -3   39.11    4.53
   1  -4   3   46.79    5.70
   1   4   3   31.24    3.69
  -1   4  -4   14.85    2.57
   1  -4   4    8.11    3.74
   1   4   4   12.06    2.67
  -1  -4  -4   10.53    3.18
  -1   4  -5   12.95    2.35
  -1  -4  -5   13.27    3.39
   1  -4   5   11.15    3.90
   1   4   5   13.56    2.45
   1  -4   6    3.20    3.80
   1   4   6    1.24    1.74
  -1  -4  -6   -1.70    2.99
  -1   4  -6   -0.31    2.71
  -1   4  -6   -1.40    2.42
   1   4   7  321.05   11.75
   1  -4   7  300.38    8.53
  -1   4  -7  303.83    8.47
  -1   4  -7  320.75   10.52
  -1  -4  -7  310.23   11.25
   1   4   7  309.38    6.28
   1  -4   7  311.18   10.80
  -1  -4  -8  462.81   14.07
   1  -4   8  412.05   12.53
   1  -4   8  414.89   10.52
  -1   4  -8  435.65   10.61
  -1   4  -8  444.38   12.57
   1   4   8  437.34   14.14
   1   4   8  407.47    6.33
  -1  -4  -9  618.79   16.71
   1  -4   9  543.37   14.53
  -1   4  -9  583.06   12.89
   1   4   9  571.96   16.56
   1  -4   9  569.81   12.81
  -1   4  -9  599.29   14.71
  -1   4 -10    6.93    3.06
   1   4  10   12.34    5.41
  -1   4 -10    6.49    3.05
  -1  -4 -10    5.07    2.56
   1  -4  10    9.90    2.98
   1  -4  10    9.59    4.57
   1  -4  11  109.49    7.82
   1   4  11  112.57    8.77
  -1   4 -11  107.60    6.69
  -1  -4 -11  112.84    7.96
   1  -4  11  124.50    7.08
  -1   4 -11  103.81    6.91
   1  -4  12   23.13    5.52
  -1   4 -12   21.60    4.17
  -1   4 -12   23.65    4.46
   1  -4  12   35.16    4.73
   1   4  12   22.51    6.19
  -1   4 -13  287.07    7.63
  -1   4 -13  270.77   11.18
   1   4  13  289.16   13.80
   1  -4  13  275.93   11.88
  -1   4 -13  292.87   11.21
  -1   4 -14  573.41   15.61
  -1   4 -14  557.14   15.79
   1   4  14  593.10   19.46
   1  -4  14  563.57   16.78
  -1   4 -14  559.85   10.09
  -1   4 -15  389.35   13.11
   1   4  15  410.56   16.95
  -1   4 -15  356.83   13.51
   1  -4  15  379.39   14.32
  -1   4 -15  375.41    7.73
  -1   4 -16  301.21   11.69
  -1   4 -16  315.66   13.16
  -1   4 -16  292.35    5.94
   1   4  16  318.21   16.00
   1   4  17  443.13   18.57
  -1   4 -17  417.66   15.38
  -1   4 -18  100.76    8.26
   1   4  18  113.15   10.47
  -1   4 -19   68.67    7.59
   1   4  19  102.69   10.66
   1  -4  20    4.70    4.10
  -1   4 -20   14.18    4.80
   1   4  21   70.30    9.45
  -1   4 -21   53.46    7.16
   1  -4  21   54.11    6.84
   1  -4  22   59.43    7.24
  -1   4 -22   77.46    8.68
   1  -4  23   32.62    5.93
  -1   4 -23   31.99    6.02
  -1   4 -24  135.85   11.26
  -1   4 -25   98.92   10.27
  -1   4 -26   78.51    9.68
   1   5 -25   85.11    9.54
   1   5 -24   -5.81    5.22
   1   5 -23   25.65    6.07
   1   5 -22    3.85    3.87
   1  -5 -21   -2.02    4.25
   1   5 -21   -0.22    4.15
  -1  -5  21    0.79    2.74
   1   5 -20    9.49    4.96
   1  -5 -20   16.66    4.83
  -1  -5  20    8.81    3.02
   1  -5 -19  417.13   16.40
  -1  -5  19  408.56   13.25
   1   5 -19  394.07   16.33
  -1   5  18   25.15    1.95
   1  -5 -18   26.05    5.11
   1   5 -18   37.46    6.16
   1   5 -18   25.24    4.84
   1  -5 -17   22.10    4.57
  -1   5  17   27.43    2.43
   1   5 -17   25.59    5.23
   1   5 -17   25.95    5.53
   1   5 -16   42.24    6.15
  -1   5  16   51.11    3.63
   1  -5 -16   43.04    5.89
   1  -5 -16   45.70    5.87
   1   5 -16   55.73    7.05
   1   5 -15   14.96    4.59
   1   5 -15   19.26    5.44
   1  -5 -15   17.00    4.32
  -1   5  15   26.38    3.18
   1  -5 -15   21.23    4.60
   1  -5 -14   70.69    6.96
   1  -5 -14   74.09    6.54
   1   5 -14   61.40    6.43
   1  -5 -14   57.67    2.74
  -1   5  13  243.71   10.06
   1   5 -13  228.06   10.79
   1  -5 -13  223.83    5.78
   1  -5 -13  236.60   10.17
   1  -5 -13  242.50   11.63
   1  -5 -12  226.31   11.05
   1   5 -12  214.20   10.02
   1  -5 -12  227.00    9.58
  -1   5  12  239.94    9.55
   1  -5 -12  227.31    6.35
   1  -5 -11  771.73   16.21
   1  -5 -11  778.17   19.43
   1  -5 -11  758.11   11.77
   1   5 -11  742.31   17.03
   1  -5 -10  690.99   11.77
   1   5 -10  675.51   18.20
   1  -5 -10  707.53   18.15
   1   5 -10  642.03   15.30
  -1   5   9  801.64   14.89
   1   5  -9  785.64   16.25
   1  -5  -9  782.38   18.76
   1  -5  -9  816.01   12.97
   1   5  -9  800.38   19.28
  -1   5   8    1.05    1.78
   1   5  -8   10.33    4.09
   1  -5  -8    8.98    3.80
   1   5  -8    4.98    3.72
   1  -5  -8    3.93    2.64
  -1   5   7  505.29   10.57
   1   5  -7  489.63   14.50
   1  -5  -7  509.95   10.92
  -1   5   7  481.98   10.25
   1  -5  -6   24.57    3.36
  -1   5   6   21.32    2.66
  -1  -5   6   23.66    5.57
  -1   5   6   24.61    2.58
  -1   5   5  311.48    7.30
   1  -5  -5  305.55    9.05
  -1  -5   5  308.96   12.01
  -1   5   5  308.82    8.54
  -1   5   4   17.76    2.87
  -1   5   4   14.79    1.92
  -1  -5   4   18.92    5.85
   1  -5  -4   15.52    3.49
  -1  -5   3  656.75   15.88
  -1   5   3  602.80   12.56
   1  -5  -3  667.67   13.51
  -1   5   2   82.85    5.34
   1  -5  -2   90.61    6.08
  -1  -5   2   93.20    7.25
   1  -5  -1 1450.90   20.71
  -1  -5   1 1475.14   22.24
  -1  -5   0 2091.92   25.52
   1  -5   0 2059.96   25.25
   1  -5   1   81.96    6.57
  -1  -5  -1   88.55    6.54
   1   5   1   80.34    5.67
  -1  -5  -2  590.11   14.26
   1   5   2  577.14   12.81
  -1  -5  -2  605.22   13.43
   1  -5   2  585.56   14.53
   1   5   3  347.87    9.76
   1  -5   3  328.16   11.25
  -1  -5  -3  345.22   11.50
  -1  -5  -3  347.98   10.09
   1   5   4  373.36    9.80
   1  -5   4  381.74   12.20
  -1   5  -4  400.26    8.16
  -1  -5  -4  389.67   12.20
  -1  -5  -4  392.12   10.13
   1  -5   5  643.07   15.76
  -1  -5  -5  647.14   16.00
   1   5   5  608.12   11.82
  -1   5  -5  670.21   11.12
   1   5   6  605.73   11.31
   1  -5   6  615.41   15.88
  -1   5  -6  630.29   11.58
  -1  -5  -6  629.54   16.29
   1  -5   7  211.12   10.07
  -1   5  -7  215.28    9.53
   1   5   7  212.73    6.42
  -1   5  -7  206.70    7.38
  -1  -5  -7  223.32   10.20
  -1   5  -8  105.52    6.94
   1  -5   8  102.97    7.87
  -1   5  -8   94.55    5.51
  -1  -5  -8   99.47    7.31
   1   5   8  103.39    4.19
  -1   5  -9   16.97    3.97
   1   5   9   18.97    1.96
  -1  -5  -9   14.37    3.98
  -1   5  -9    8.98    3.12
   1   5   9   25.86    6.45
   1  -5   9   15.67    5.00
   1   5  10   40.39    7.14
  -1   5 -10   28.11    4.44
   1  -5  10   28.99    5.82
   1   5  10   24.39    1.60
  -1   5 -10   31.46    4.23
  -1  -5 -10   32.66    4.71
   1  -5  11  409.33   14.63
  -1  -5 -11  443.43   15.78
   1   5  11  470.58   16.70
  -1   5 -11  423.59   14.01
  -1   5 -11  423.69   12.42
   1   5  11  461.26   13.38
  -1  -5 -12   -0.68    3.69
   1  -5  12    7.60    5.50
  -1   5 -12    1.74    3.70
   1   5  13  166.04   11.75
   1  -5  13  129.34    9.57
  -1   5 -13  136.99    8.30
  -1   5 -14   41.90    5.37
   1  -5  14   46.05    7.44
   1   5  14   68.92    9.05
   1   5  15  154.07   11.84
  -1   5 -15  135.74    5.77
   1  -5  15  145.50   10.58
  -1   5 -15  133.60    8.64
   1  -5  16   20.96    6.35
   1   5  16   47.04    8.87
  -1   5 -16   19.50    5.13
  -1   5 -16   26.97    2.83
  -1   5 -17  138.87    4.97
  -1   5 -17  128.46    9.05
  -1   5 -17  143.91    8.95
  -1   5 -18  100.24    7.75
  -1   5 -18   97.91    8.32
  -1   5 -19  157.55   10.64
  -1   5 -20   13.40    4.83
  -1   5 -21  396.93   17.30
   1  -5  22    1.15    3.39
  -1   5 -22   10.57    4.98
   1  -5  23   29.79    6.02
  -1   5 -23   41.03    6.96
  -1   5 -24    8.59    4.75
  -1   5 -25    6.70    4.28
   1   6 -25   -6.07    4.98
   1   6 -24    3.02    4.58
   1   6 -23  126.88   10.85
   1   6 -22   33.63    6.49
   1   6 -21   -1.30    4.34
  -1  -6  20   37.38    4.58
   1   6 -20   39.65    6.54
   1   6 -19   14.72    4.84
   1   6 -18    5.28    4.22
  -1   6  17   77.27    4.72
   1   6 -17   83.36    8.06
   1   6 -16  109.09    9.30
   1   6 -16  106.91    8.76
   1   6 -15   73.15    7.12
   1  -6 -15   82.86    7.90
   1   6 -15   85.29    8.27
   1   6 -14   64.01    6.76
   1  -6 -14   74.81    3.67
   1   6 -14   81.77    8.11
   1  -6 -14   89.36    7.85
   1  -6 -13    1.34    2.01
   1  -6 -13   -0.29    4.16
   1   6 -13   -2.44    4.61
   1   6 -13    0.75    4.10
   1  -6 -12   44.21    6.05
   1   6 -12   47.63    6.73
   1   6 -12   51.02    6.28
   1  -6 -12   46.45    3.79
  -1   6  12   50.41    5.00
   1   6 -11  106.85    7.43
  -1   6  11  109.31    6.41
   1  -6 -11  109.87    8.27
   1  -6 -11  106.53    5.45
   1   6 -11  102.12    8.26
   1  -6 -10  119.79    8.56
   1   6 -10  115.47    7.42
   1  -6 -10  110.88    5.84
   1  -6  -9   77.02    5.19
  -1   6   9   68.07    4.79
   1   6  -9   83.38    6.58
   1  -6  -9   73.33    6.89
  -1   6   8 1578.18   19.89
  -1   6   8 1651.61   20.87
   1  -6  -8 1616.89   20.87
   1  -6  -8 1572.90   27.62
   1   6  -8 1601.81   22.57
   1  -6  -7   38.35    4.51
  -1   6   7   32.16    3.47
  -1  -6   7   33.73    6.36
  -1   6   7   31.09    3.13
   1  -6  -6  977.87   17.05
  -1  -6   6  930.39   21.43
  -1   6   6  959.27   16.08
  -1   6   6  980.27   14.35
  -1   6   5    7.07    1.75
  -1   6   5    8.85    2.54
  -1  -6   5    8.86    5.39
   1  -6  -5   11.95    3.98
  -1  -6   4  558.85   16.20
  -1   6   4  540.98   12.73
   1  -6  -4  567.03   13.76
  -1   6   3  150.62    7.12
  -1  -6   3  168.41    9.65
   1  -6  -3  163.59    8.02
  -1  -6   2 1141.26   22.07
   1  -6  -2 1161.18   19.99
  -1   6   2 1152.96   19.35
  -1   6   1   50.73    4.85
   1  -6  -1   48.18    5.52
  -1  -6   1   47.42    6.25
   1  -6   0 1349.48   22.29
  -1  -6   0 1370.18   22.76
   1  -6   1  223.18   10.01
  -1  -6  -1  242.13   10.07
   1   6   1  231.87    9.47
   1  -6   2 1655.61   25.77
   1   6   2 1696.67   23.94
  -1  -6  -2 1696.81   24.22
  -1  -6  -3    8.62    4.03
   1  -6   3    0.92    4.99
  -1  -6  -3    6.65    4.04
   1   6   3    1.60    2.88
   1  -6   4  795.36   18.77
  -1  -6  -4  858.61   16.40
   1   6   4  824.32   15.77
  -1  -6  -4  830.91   18.95
  -1   6  -5   92.11    4.82
  -1  -6  -5   82.84    5.84
   1  -6   5   77.51    7.58
  -1  -6  -5   92.08    7.15
   1   6   5   80.66    5.29
  -1  -6  -6   29.88    4.82
   1  -6   6   30.49    6.23
  -1   6  -6   36.28    3.77
   1   6   6   36.14    3.82
   1  -6   7  105.30    8.75
   1   6   7  111.93    5.52
  -1  -6  -7  115.73    8.06
  -1   6  -7  113.98    7.69
  -1   6  -7  103.10    5.53
   1  -6   8  531.27   16.46
  -1  -6  -8  578.07   17.39
   1   6   8  540.34   10.93
  -1   6  -8  555.18   12.61
   1   6   9   28.81    3.61
   1  -6   9   14.49    5.36
  -1  -6  -9   17.74    4.23
  -1   6  -9   19.86    3.57
   1   6   9   20.89    2.56
   1   6  10  364.32    7.48
   1  -6  10  380.30   14.65
  -1  -6 -10  404.89   15.57
  -1   6 -10  361.16   11.39
   1   6  10  374.09   12.03
   1   6  11    5.45    1.25
  -1   6 -11    0.31    3.34
   1   6  11    5.17    2.62
  -1  -6 -11    6.40    3.45
   1  -6  11   10.99    6.14
   1  -6  12    6.80    5.99
  -1  -6 -12    1.31    3.52
  -1   6 -12    6.85    4.34
  -1   6 -13   65.06    6.92
  -1   6 -13   65.97    6.51
   1  -6  13   66.57    8.46
  -1   6 -14   63.66    6.78
  -1   6 -14   66.73    7.05
   1  -6  14   65.69    8.44
  -1   6 -15    2.48    3.76
   1  -6  15    6.50    6.27
  -1   6 -15   11.76    4.73
  -1   6 -16  242.83    8.32
  -1   6 -16  240.55   11.71
  -1   6 -16  251.45   12.60
   1  -6  16  249.85   13.59
  -1   6 -17  197.32   11.14
  -1   6 -17  207.52    7.35
  -1   6 -17  197.33   11.05
  -1   6 -18  194.22   11.62
  -1   6 -19  132.88    9.90
  -1   6 -20   10.57    4.57
  -1   6 -21    7.81    4.55
  -1   6 -22  100.89    9.48
  -1   6 -23   12.32    4.82
   1  -6  23    1.06    3.87
  -1   6 -24   73.60    8.94
  -1   6 -25    9.49    5.07
   1   7 -25   76.57    9.11
   1   7 -24   15.52    5.75
   1   7 -23   56.22    8.02
   1   7 -22   55.38    7.63
   1   7 -21   12.08    4.68
   1   7 -20    9.34    4.68
   1   7 -19   15.49    4.85
   1   7 -18   37.31    6.13
   1   7 -17   98.20    8.52
   1   7 -16   -6.08    5.03
   1  -7 -15   16.52    2.20
   1   7 -15   12.18    4.24
   1  -7 -14   30.61    3.25
   1   7 -14   20.85    5.39
   1   7 -13   16.82    4.95
   1  -7 -13   14.20    3.06
   1  -7 -12  608.30   12.90
   1   7 -12  616.01   20.11
   1   7 -12  570.16   16.24
   1  -7 -12  601.22   19.58
  -1   7  12  601.34   15.35
  -1   7  11  316.36   10.75
   1   7 -11  308.62   11.92
   1  -7 -11  320.48   14.35
   1  -7 -11  306.07    9.68
   1   7 -11  311.14   14.33
   1   7 -10  186.37    9.44
   1   7 -10  174.49   10.87
   1  -7 -10  174.48    7.84
   1  -7 -10  186.84   10.93
   1  -7  -9  654.24   19.48
   1  -7  -9  656.74   14.65
   1   7  -9  639.86   19.64
  -1   7   9  630.47   13.43
   1   7  -9  641.69   15.61
   1   7  -8   21.36    5.02
   1  -7  -8   24.96    4.24
  -1   7   8   28.03    3.23
  -1   7   8   27.18    3.54
  -1  -7   8   28.53    7.07
   1  -7  -8   42.90    6.19
  -1   7   7   16.57    2.58
  -1  -7   7   22.86    6.32
  -1   7   7   21.29    3.30
   1  -7  -7   18.78    4.01
  -1   7   6  205.03    8.39
  -1  -7   6  217.56   12.00
  -1   7   6  205.93    7.09
   1  -7  -6  194.75    8.94
  -1   7   5  187.33    8.17
  -1  -7   5  188.12   11.23
   1  -7  -5  192.30    9.09
  -1   7   4  346.21   11.33
   1  -7  -4  363.73   12.30
  -1  -7   4  363.82   14.32
  -1  -7   3  648.43   18.23
   1  -7  -3  671.16   16.31
  -1   7   3  682.15   15.85
  -1  -7   2 1397.11   25.65
  -1   7   2 1347.76   22.52
   1  -7  -2 1381.83   23.68
   1  -7  -1  821.66   18.66
  -1  -7   1  789.67   19.23
  -1   7   1  826.72   17.98
   1  -7   0   72.04    7.05
   1   7   0   68.70    6.33
  -1  -7   0   73.61    7.50
  -1  -7  -1    9.33    4.97
   1  -7   1    2.08    5.33
   1   7   1    8.59    3.64
  -1  -7  -2    1.74    4.83
   1  -7   2   -3.94    4.93
   1   7   2   -0.39    3.20
   1  -7   3   18.61    5.65
  -1  -7  -3   25.39    4.75
   1   7   3   18.90    3.88
  -1  -7  -3   20.78    4.73
   1  -7   4  305.14   13.04
   1   7   4  330.28   11.12
  -1  -7  -4  328.04   11.58
  -1  -7  -4  347.29   13.29
   1  -7   5   -2.05    5.66
  -1  -7  -5    4.08    3.96
  -1  -7  -5    7.41    4.25
   1   7   5   -2.02    3.19
   1  -7   6  449.90   15.99
  -1   7  -6  486.53   11.08
  -1  -7  -6  488.70   13.17
   1   7   6  475.53   12.55
  -1  -7  -6  503.64   16.62
   1  -7   7   58.22    7.39
  -1   7  -7   73.61    5.14
   1   7   7   64.40    4.92
  -1  -7  -7   63.54    6.60
  -1   7  -8  202.03    8.23
   1   7   8  201.53    7.77
  -1  -7  -8  196.13   11.03
   1  -7   8  193.35   11.32
   1   7   9   37.99    4.19
  -1  -7  -9   37.15    5.81
  -1   7  -9   33.40    4.43
   1   7   9   33.34    3.57
   1  -7   9   33.01    6.81
  -1   7  -9   40.26    5.81
  -1  -7 -10   14.12    4.76
   1   7  10   24.10    2.96
   1  -7  10   34.73    7.40
  -1   7 -10   31.18    5.34
  -1   7 -10   24.27    4.18
   1   7  10   28.51    3.94
   1   7  11  163.28    5.56
  -1   7 -11  180.88   10.70
   1  -7  11  164.55   11.45
  -1   7 -11  161.34    8.41
  -1   7 -12   27.24    4.87
   1  -7  12   37.37    7.73
  -1   7 -12   34.20    5.94
   1   7  12   27.65    2.20
  -1   7 -13  165.97    9.36
   1  -7  13  169.63   12.16
  -1   7 -13  177.33   11.03
  -1   7 -14  111.15    8.01
   1  -7  14  117.99   10.78
  -1   7 -14  118.58    9.46
   1  -7  15  114.38   10.60
  -1   7 -15  107.92    8.19
  -1   7 -16   -0.48    3.22
   1  -7  16    3.13    5.30
  -1   7 -17    2.19    3.72
   1  -7  17   10.25    5.94
  -1   7 -18  130.04    9.54
  -1   7 -19  460.53   17.57
  -1   7 -20   18.79    4.95
  -1   7 -21   83.92    8.69
  -1   7 -22   15.81    4.61
  -1   7 -23   12.35    5.30
  -1   7 -24   36.92    6.69
  -1   7 -25    1.30    4.65
   1   8 -24    8.06    4.44
   1   8 -23    2.71    4.11
   1   8 -22   -5.67    4.72
   1   8 -21   74.16    8.69
   1   8 -20  142.56   11.16
   1   8 -19   43.68    6.91
   1   8 -18   17.09    5.57
   1   8 -17   90.77    8.37
   1   8 -16    8.60    4.15
   1   8 -15  257.97   12.59
   1  -8 -15  276.96    7.87
   1   8 -14   48.58    6.55
   1  -8 -14   59.76    4.67
   1  -8 -13  314.48    9.83
   1   8 -13  298.89   12.62
  -1   8  12   -2.10    2.66
   1   8 -12    0.95    4.29
   1  -8 -12   -0.52    3.33
  -1   8  11    1.01    2.54
   1  -8 -11    5.78    3.75
   1  -8 -10   37.96    5.22
  -1   8  10   39.24    4.20
   1   8 -10   47.00    6.29
   1  -8 -10   55.26    7.35
  -1   8  10   40.15    4.33
  -1  -8   9  414.28   17.79
   1  -8  -9  398.44   12.71
  -1   8   9  409.84   11.86
   1   8  -9  424.17   13.20
   1   8  -9  456.05   17.43
   1  -8  -9  439.96   16.98
  -1  -8   8   59.15    9.16
  -1   8   8   61.05    5.22
   1  -8  -8   54.01    6.00
   1   8  -8   59.42    7.43
   1  -8  -7 1634.39   25.66
  -1   8   7 1629.65   20.97
  -1   8   7 1641.88   24.35
  -1  -8   7 1613.14   31.89
  -1   8   6  298.98    8.74
  -1   8   6  318.56   10.98
   1  -8  -6  299.17   11.67
  -1  -8   6  295.06   14.64
  -1   8   5 1200.63   21.84
  -1  -8   5 1201.76   26.71
   1  -8  -5 1235.15   23.17
  -1   8   4   -0.98    3.34
   1  -8  -4   -3.02    4.90
   1  -8  -3  107.77    8.02
  -1   8   3  125.90    7.78
  -1  -8   3  106.97    9.28
  -1   8   2   72.47    6.19
   1  -8  -2   58.24    6.51
  -1  -8   2   75.47    8.64
  -1   8   1  412.14   13.79
  -1  -8   1  406.67   15.31
   1  -8  -1  412.07   14.66
   1   8   0    9.12    4.19
  -1  -8   0   11.54    5.47
   1  -8   0    5.78    5.56
  -1  -8  -1  416.86   14.89
   1   8   1  450.77   14.83
   1  -8   1  418.77   15.25
   1   8   2  120.49    7.95
   1  -8   2  122.61    9.68
  -1  -8  -2  130.57    8.95
  -1  -8  -3  107.86    8.23
   1   8   3  110.33    7.65
   1  -8   3  109.78    9.39
   1  -8   4   21.81    5.99
   1   8   4   19.44    4.15
  -1  -8  -4   26.00    5.37
  -1  -8  -4   21.60    5.41
  -1  -8  -5   42.45    6.29
   1  -8   5   29.47    6.93
  -1  -8  -5   37.77    5.73
   1   8   5   34.51    4.65
   1   8   6   49.48    5.19
  -1   8  -6   57.36    4.94
   1  -8   6   42.56    7.59
  -1  -8  -6   61.44    7.28
  -1  -8  -6   53.47    6.20
  -1  -8  -7    7.31    4.31
   1  -8   7    8.53    6.60
  -1   8  -7    4.42    4.06
  -1   8  -7   17.65    4.02
  -1  -8  -7    9.34    4.26
   1   8   7    7.85    3.22
   1   8   8  233.30    9.23
  -1   8  -8  236.93    9.11
  -1  -8  -8  260.08   13.15
  -1   8  -8  281.58   13.24
   1  -8   8  251.78   13.55
   1  -8   9  221.18   13.13
  -1   8  -9  223.28   12.12
   1   8   9  215.19    9.24
   1   8   9  205.71    8.38
  -1   8  -9  206.91    8.83
   1  -8  10   31.76    8.27
   1   8  10   25.55    3.37
  -1   8 -10   25.83    4.48
  -1   8 -10   33.82    6.18
   1  -8  11   25.90    8.05
   1   8  11   22.57    3.10
  -1   8 -11   13.36    4.01
   1   8  12    7.79    2.09
  -1   8 -12   -4.28    4.74
   1  -8  12    8.00    7.34
   1   8  13    3.65    1.31
  -1   8 -13   -1.41    4.43
   1  -8  13    5.70    7.07
  -1   8 -14   39.71    5.75
   1  -8  14   37.95    8.49
  -1   8 -15  137.04    9.10
   1  -8  15  133.25   11.61
   1  -8  16  318.76   16.69
  -1   8 -16  298.22   13.33
  -1   8 -17  159.59   10.30
   1  -8  17  173.99   13.13
  -1   8 -18    0.15    3.51
  -1   8 -19   62.85    7.56
  -1   8 -20    5.88    4.30
  -1   8 -21   87.29    8.91
  -1   8 -22   36.59    6.68
  -1   8 -23  227.06   14.37
  -1   8 -24   16.16    5.27
  -1   8 -25   93.11   10.19
   1   9 -24   80.66    9.60
   1   9 -23    3.45    4.25
   1   9 -22    7.60    4.68
   1   9 -21    9.64    4.79
   1   9 -20   27.21    5.81
   1   9 -19    5.15    4.02
   1   9 -18  239.34   13.36
   1   9 -17   21.48    5.42
   1   9 -16   26.28    5.25
   1  -9 -15   86.69    5.35
   1   9 -15   75.12    7.59
   1   9 -14   71.96    7.28
   1  -9 -14   67.26    5.39
   1   9 -13   12.97    5.32
   1  -9 -13   18.59    4.19
   1   9 -12    2.54    4.97
   1  -9 -12    0.56    3.50
   1  -9 -11  150.76    8.68
  -1   9  11  144.90    7.89
   1   9 -11  160.45    9.81
   1   9 -10  940.15   20.67
  -1   9  10  917.93   18.53
   1  -9 -10  970.58   20.65
  -1   9  10 1008.69   19.41
   1  -9  -9   11.12    4.75
  -1  -9   9    9.12    7.71
  -1   9   9   10.74    3.28
  -1  -9   8  566.41   20.97
  -1   9   8  556.19   15.25
   1  -9  -8  553.90   16.42
  -1  -9   7  240.93   14.29
   1  -9  -7  256.49   11.67
  -1   9   7  251.96   10.51
  -1  -9   6    1.33    6.14
  -1   9   6    3.78    3.22
   1  -9  -6    1.20    4.64
  -1  -9   5  163.47   12.25
   1  -9  -5  162.56    9.90
  -1   9   5  165.90    9.09
  -1   9   4  405.14   14.02
   1  -9  -4  401.59   14.76
  -1  -9   4  391.33   16.90
  -1   9   3  203.32   10.26
   1  -9  -3  190.95   11.02
  -1  -9   3  199.02   12.43
   1  -9  -2 1053.09   24.10
  -1   9   2 1120.88   23.68
  -1  -9   2 1095.11   26.13
  -1   9   1  231.36   11.12
  -1  -9   1  214.92   12.50
   1   9  -1  237.60   11.96
   1  -9  -1  200.55   11.76
  -1   9   0  883.47   21.65
   1  -9   0  806.01   21.74
  -1  -9   0  816.29   22.03
   1   9   0  893.81   22.46
   1   9   1  435.52   15.53
  -1  -9  -1  403.09   15.60
   1  -9   1  398.58   15.93
   1  -9   2  107.08    9.69
  -1  -9  -2  126.15    9.60
   1   9   2  117.51    8.58
   1   9   3   49.02    6.08
   1  -9   3   50.79    7.93
  -1  -9  -3   58.78    7.48
  -1  -9  -4  649.60   18.68
  -1  -9  -4  654.36   20.25
   1   9   4  686.28   18.32
   1  -9   4  628.19   20.53
  -1  -9  -5   11.95    5.45
  -1  -9  -5   23.51    5.86
   1  -9   5   14.04    6.24
   1   9   5    7.47    3.80
  -1  -9  -6   88.83    7.70
   1   9   6   98.07    7.34
   1  -9   6   89.14   10.04
   1  -9   7   15.39    7.18
  -1   9  -7   23.37    4.36
  -1  -9  -7   19.94    5.21
   1   9   7   24.39    4.42
   1   9   8   62.05    5.81
  -1   9  -8   76.61    5.99
   1  -9   8   60.27    9.15
  -1   9  -9   12.25    4.18
   1   9   9   10.09    3.35
   1  -9   9    5.46    6.63
  -1   9 -10   24.40    4.53
   1   9  10   24.36    3.81
   1  -9  10   33.51    8.68
   1  -9  11   20.03    8.01
  -1   9 -11   18.23    4.36
   1   9  11   23.66    3.55
   1   9  12  657.75   13.30
   1  -9  12  680.27   23.75
  -1   9 -12  649.29   17.49
   1   9  13    1.26    1.66
   1  -9  13    4.88    7.04
  -1   9 -13   -1.32    4.00
  -1   9 -14   47.40    6.10
   1  -9  14   55.17    9.09
   1  -9  15    2.78    6.11
  -1   9 -15   11.44    4.49
   1  -9  16    4.54    6.18
  -1   9 -16    2.60    3.87
   1  -9  17    4.55    5.90
  -1   9 -17   12.49    4.68
  -1   9 -18   91.81    8.62
  -1   9 -19    2.55    3.86
  -1   9 -20  338.36   16.14
  -1   9 -21   13.77    4.97
  -1   9 -22  100.84    9.90
  -1   9 -23   -1.54    3.67
  -1   9 -24   52.82    8.25
   1  10 -23   33.05    6.79
   1  10 -22   52.37    7.86
   1  10 -21   80.21    8.95
   1  10 -20  105.08    9.82
   1  10 -19   29.63    5.87
   1  10 -18    0.80    4.77
   1  10 -17   -4.20    4.88
   1 -10 -16   68.81    4.90
   1  10 -16   58.83    7.02
   1  10 -15   22.78    5.50
   1 -10 -15   29.08    4.04
   1 -10 -14  137.52    7.77
   1  10 -14  124.18    9.14
   1  10 -13   37.08    6.02
   1 -10 -13   45.87    5.38
   1 -10 -12   81.42    6.95
   1  10 -12   94.23    8.32
   1 -10 -11    9.32    4.83
  -1  10  11    1.74    2.55
   1  10 -11   16.67    5.60
   1 -10 -10    1.55    5.00
  -1  10  10    1.53    2.46
  -1  10  10    0.02    2.96
   1 -10  -9    5.65    4.85
  -1  10   9    6.67    2.73
  -1  10   9    8.87    3.51
  -1 -10   9   15.84    8.19
  -1 -10   8   53.59    9.29
   1 -10  -8   52.50    7.17
  -1  10   8   47.68    5.44
  -1 -10   7  351.68   17.50
  -1  10   7  347.90   13.02
   1 -10  -7  350.05   14.41
  -1 -10   6  875.17   26.17
   1 -10  -6  868.68   22.49
  -1  10   6  894.08   21.17
   1 -10  -5   92.53    9.09
  -1  10   5  110.20    8.12
  -1 -10   5  101.28   11.58
  -1 -10   4   39.14    8.85
   1 -10  -4   20.75    6.61
  -1  10   4   26.65    4.69
  -1  10   3   -2.24    4.15
  -1 -10   3   -1.08    7.00
   1 -10  -3   -2.58    6.19
   1 -10  -2   67.51    8.75
  -1 -10   2   73.88    9.68
  -1  10   2   72.04    7.02
   1  10  -2   74.87    8.16
  -1 -10   1  281.89   15.08
  -1  10   1  290.09   13.22
   1 -10  -1  282.34   14.28
   1  10  -1  298.93   14.36
  -1  10   0   15.88    4.81
   1  10   0   13.22    4.75
  -1 -10   0   22.50    7.74
   1 -10   0   10.67    6.97
  -1  10  -1  134.73    9.53
   1  10   1  128.59    9.50
  -1 -10  -1  125.32   10.75
   1 -10   1  115.23   10.68
  -1  10  -2  411.91   16.10
  -1 -10  -2  410.23   16.57
   1  10   2  419.49   15.95
   1 -10   2  379.74   16.78
   1 -10   3   20.49    7.57
   1  10   3    6.74    4.54
  -1 -10  -3   12.27    6.24
   1 -10   4    4.50    7.20
  -1 -10  -4   -2.14    5.63
   1  10   4    6.91    4.42
   1  10   5   40.32    5.83
  -1 -10  -5   33.53    6.98
   1 -10   5   34.79    8.65
  -1 -10  -6   21.77    6.14
   1  10   6   22.80    5.00
   1 -10   6   10.92    6.46
   1 -10   7  161.74   12.98
   1  10   7  180.60    9.75
  -1 -10  -7  169.60   10.73
  -1  10  -7  179.55    8.47
   1 -10   8  812.56   25.65
   1  10   8  826.89   19.64
  -1  10  -8  788.66   17.25
   1  10   9  151.41    8.69
  -1  10  -9  143.43    8.39
   1 -10   9  153.34   12.76
   1  10  10  144.89    8.11
   1 -10  10  156.76   13.41
  -1  10 -10  144.55    8.50
   1  10  11   18.61    3.55
   1 -10  11   21.77    8.12
  -1  10 -11   15.81    4.46
   1  10  12   22.61    3.49
   1 -10  12   19.32    8.16
  -1  10 -12   15.88    4.22
  -1  10 -13   52.12    6.22
   1  10  13   63.31    4.57
   1 -10  13   59.11    9.64
   1  10  14  204.45    7.02
   1 -10  14  211.75   15.15
  -1  10 -14  202.11   10.83
   1 -10  15  203.04   15.17
  -1  10 -15  184.88   10.97
  -1  10 -16  253.70   12.83
   1 -10  16  253.77   16.68
   1 -10  17  358.48   19.70
  -1  10 -17  369.37   15.61
  -1  10 -18   34.15    5.80
  -1  10 -19   10.09    4.32
  -1  10 -20    8.59    4.59
  -1  10 -21   22.36    5.77
  -1  10 -22   20.64    5.69
  -1  10 -23   27.21    5.69
  -1  10 -24   40.42    7.36
   1  11 -23   65.16    8.54
   1  11 -22   28.82    6.28
   1  11 -21    4.50    3.96
   1  11 -20    0.91    3.63
   1  11 -19   95.44    9.44
   1  11 -18   -9.69    5.68
   1  11 -17  307.96   15.23
   1  11 -16    0.80    4.15
   1 -11 -15   55.91    5.50
   1  11 -15   69.66    7.73
   1 -11 -14    8.90    3.86
   1  11 -14    3.97    3.86
   1  11 -13   72.15    7.60
   1 -11 -13   67.11    6.69
   1  11 -12   60.81    7.19
   1 -11 -12   50.88    6.28
  -1  11  12   45.54    4.98
  -1  11  11  657.66   17.67
   1 -11 -11  715.44   19.74
   1  11 -11  698.07   19.20
   1  11 -10   38.05    6.39
  -1  11  10   21.63    4.22
   1 -11 -10   27.04    5.77
   1 -11  -9  467.11   16.98
  -1  11   9  492.69   13.87
  -1 -11   9  472.32   21.66
  -1  11   9  490.14   15.96
  -1  11   8  125.92    8.57
  -1 -11   8  119.80   12.50
  -1  11   8  115.24    6.69
   1 -11  -8  116.40    9.70
  -1 -11   7    3.54    7.98
  -1  11   7   10.96    4.07
  -1  11   7    3.62    2.25
   1 -11  -7   12.85    6.25
  -1  11   6    7.72    4.24
  -1 -11   6    0.27    8.49
   1 -11  -6    2.82    5.88
   1 -11  -5   15.19    6.27
  -1  11   5   27.32    5.03
  -1 -11   5   19.94    8.75
  -1  11   4   70.48    7.19
   1 -11  -4   71.03    9.04
  -1 -11   4   72.05   10.47
  -1 -11   3  538.63   21.00
  -1  11   3  523.85   18.08
   1 -11  -3  522.10   19.35
  -1 -11   2    7.48    7.69
   1 -11  -2    1.39    6.20
  -1 -11   1  118.14   11.15
   1 -11  -1  132.89   11.56
   1 -11   0  137.22   11.71
  -1 -11   0  146.85   12.14
  -1 -11  -1    4.15    6.69
   1 -11   1    8.92    7.53
   1 -11   2    6.22    6.24
   1  11   2    8.79    4.65
  -1 -11  -2    9.57    7.28
  -1 -11  -3   22.69    7.40
   1  11   3   33.01    6.19
   1 -11   3   31.06    8.84
   1  11   4   43.32    6.30
  -1 -11  -4   43.57    8.25
   1 -11   4   37.85    9.39
   1 -11   5  307.41   16.99
   1  11   5  332.93   14.38
  -1 -11  -5  297.82   14.66
   1  11   6   16.73    4.69
   1 -11   6   21.09    8.78
  -1 -11  -6   21.00    6.96
   1  11   7   -1.76    3.98
  -1  11  -7   11.06    4.34
   1 -11   7    5.75    7.99
  -1 -11  -7    3.40    5.72
   1  11   8    1.16    3.84
   1 -11   8    4.12    7.59
  -1  11  -8    7.52    4.27
   1  11   9   10.92    3.90
  -1  11  -9   21.40    5.02
   1 -11   9   11.98    8.10
   1 -11  10   79.06   11.33
   1  11  10   62.79    6.05
  -1  11 -10   64.95    6.23
   1  11  11  235.30   10.25
  -1  11 -11  240.02   11.03
   1 -11  11  227.40   15.72
   1 -11  12   82.58   11.08
   1  11  12   75.95    5.80
  -1  11 -12   76.26    6.90
   1  11  13  273.96    9.94
   1 -11  13  296.72   17.89
  -1  11 -13  272.89   12.41
  -1  11 -14    5.33    3.93
   1 -11  14   13.07    7.24
  -1  11 -15   29.28    5.45
   1 -11  15   19.28    8.17
  -1  11 -16   19.10    5.05
   1 -11  16   20.12    8.25
   1 -11  17   28.32    8.42
  -1  11 -17   34.14    5.92
  -1  11 -18   15.21    4.68
  -1  11 -19  318.22   15.63
  -1  11 -20   40.25    6.62
  -1  11 -21  143.25   11.37
  -1  11 -22    7.22    5.11
  -1  11 -23   52.47    7.97
   1  12 -22   21.07    6.10
   1  12 -21  118.78   11.12
   1  12 -20   26.94    6.21
   1  12 -19    3.42    4.13
   1  12 -18    4.05    4.47
   1  12 -17    0.56    4.27
   1  12 -16   42.32    6.54
   1 -12 -15   47.01    5.67
   1  12 -15   33.35    5.96
   1  12 -14  146.27   10.35
   1 -12 -14  155.07    9.61
   1  12 -13  270.49   13.29
   1 -12 -13  271.85   12.84
   1  12 -12  106.92    8.80
  -1  12  12  102.02    7.48
   1 -12 -12  114.45    8.82
  -1  12  11    6.19    2.91
   1 -12 -11   13.66    4.84
   1  12 -11   11.50    4.76
  -1  12  10   14.75    4.05
   1 -12 -10   21.67    5.91
  -1  12   9    5.82    3.50
   1 -12  -9    9.55    5.42
  -1 -12   9   13.82    8.79
  -1  12   8 1065.96   20.22
  -1  12   8 1090.36   25.23
  -1 -12   8 1089.40   32.40
   1 -12  -8 1082.73   26.81
   1 -12  -7    4.03    5.97
  -1 -12   7    7.62    9.13
  -1 -12   6  476.59   21.59
   1 -12  -6  441.97   18.21
   1 -12  -5    4.55    6.24
  -1 -12   5    6.59    8.71
   1 -12  -4   65.92    9.57
  -1 -12   4   70.79   11.17
   1 -12  -3   15.34    7.29
  -1 -12   3   24.99    9.08
  -1 -12   2  118.36   11.83
   1 -12  -2  115.65   11.59
   1 -12  -1   35.97    8.79
  -1 -12   1   49.18   10.10
   1 -12   0  243.85   15.23
  -1 -12   0  273.74   15.99
   1 -12   1   87.49   10.84
  -1 -12  -1   93.48   11.10
  -1 -12  -2  250.08   15.24
   1 -12   2  242.46   15.38
   1 -12   3   54.63   10.41
  -1 -12  -3   53.05    9.21
  -1 -12  -4  158.60   12.52
   1 -12   4  160.34   13.65
   1 -12   5    0.95    7.43
  -1 -12  -5    2.21    6.41
   1  12   6  109.38    9.22
   1 -12   6   97.10   11.46
  -1 -12  -6  113.87   10.64
   1  12   7    8.69    4.32
  -1 -12  -7    4.70    5.90
   1 -12   7   10.00    7.45
  -1  12  -7   19.53    4.65
  -1  12  -8    3.47    4.02
   1  12   8   -3.19    3.98
   1 -12   8    8.42    7.35
   1  12   9  227.64   11.74
   1 -12   9  252.48   16.90
  -1  12  -9  244.05   10.90
   1  12  10  106.28    7.92
  -1  12 -10  110.32    7.73
   1 -12  10  132.39   13.19
   1 -12  11   27.87    8.17
   1  12  11   28.87    4.55
  -1  12 -11   31.83    5.12
  -1  12 -12   -2.17    3.99
   1  12  12    1.04    2.42
   1 -12  12    8.48    8.05
   1 -12  13   -0.88    6.64
  -1  12 -13   -1.78    3.88
   1 -12  14   44.27    9.99
  -1  12 -14   37.19    5.94
  -1  12 -15    7.54    3.90
   1 -12  15   19.66    8.63
   1 -12  16  182.74   15.55
  -1  12 -16  185.27   11.53
   1 -12  17  184.15   15.99
  -1  12 -17  171.31   11.38
  -1  12 -18  141.74   10.67
  -1  12 -19  123.62   10.31
  -1  12 -20   10.97    4.44
  -1  12 -21    2.60    4.35
  -1  12 -22   68.69    8.78
   1  13 -21   12.57    5.51
   1  13 -20   31.67    6.90
   1  13 -19   10.05    4.91
   1  13 -18   88.26    9.19
   1  13 -17    7.55    4.47
   1  13 -16   16.86    5.19
   1  13 -15   40.02    6.27
   1 -13 -14   13.63    4.68
   1  13 -14    4.25    4.46
   1  13 -13   31.22    6.05
   1 -13 -13   32.60    6.09
   1 -13 -12  140.21   10.26
   1  13 -12  150.37   10.37
   1  13 -11   48.72    6.63
   1 -13 -11   44.49    6.99
   1 -13 -10  166.52   11.50
   1 -13  -9   81.56    9.09
  -1 -13   9   79.47   11.31
  -1 -13   8    5.95    6.71
   1 -13  -8   27.81    7.06
   1 -13  -7  100.34   10.05
  -1 -13   7   87.83   11.78
  -1 -13   6   61.47   10.95
   1 -13  -6   68.50    9.18
   1 -13  -5  329.99   16.82
  -1 -13   5  352.01   19.51
   1 -13  -4  220.37   14.26
  -1 -13   4  241.10   16.85
  -1 -13   3  332.46   18.62
   1 -13  -3  339.98   17.55
   1 -13  -2  393.29   19.10
  -1 -13   2  399.84   20.29
   1 -13  -1  580.84   22.50
  -1 -13   1  519.00   22.74
  -1 -13   0   76.72   11.43
   1 -13   0   87.78   10.87
  -1 -13  -1  147.77   13.48
   1 -13   1  158.80   13.85
   1 -13   2   61.62   10.48
  -1 -13  -2   53.73    9.55
  -1 -13  -3  129.23   11.95
   1 -13   3  114.90   12.44
  -1 -13  -4  161.66   13.00
   1 -13   4  156.28   13.62
  -1 -13  -5    3.49    6.59
   1 -13   5    8.26    8.28
   1 -13   6  177.04   14.96
  -1 -13  -6  188.33   13.17
   1 -13   7  405.42   20.99
  -1 -13  -7  392.04   17.57
  -1  13  -8   35.03    5.12
   1 -13   8   36.21    9.65
   1 -13   9   24.54    8.82
  -1  13  -9   15.38    4.19
   1 -13  10   70.23   10.73
  -1  13 -10   65.51    6.81
   1 -13  11   43.07    9.15
  -1  13 -11   24.88    4.81
  -1  13 -12  101.35    8.15
   1 -13  12  109.63   12.98
   1 -13  13   29.87    9.27
  -1  13 -13   18.94    4.71
   1 -13  14   86.11   12.35
  -1  13 -14   72.72    7.48
   1 -13  15   -5.23    7.62
  -1  13 -15   -4.32    4.21
  -1  13 -16   11.75    4.49
   1 -13  16   23.64    9.11
  -1  13 -17   25.88    5.67
   1 -13  17   29.73    8.99
  -1  13 -18   59.20    7.51
  -1  13 -19    0.59    3.83
  -1  13 -20   17.67    5.36
  -1  13 -21   25.61    5.91
  -1  13 -22   45.50    7.35
   1  14 -20   -9.29    5.28
   1  14 -19   -3.22    5.18
   1  14 -18   -0.72    4.60
   1  14 -17   35.70    6.78
   1  14 -16    9.87    4.66
   1  14 -15  112.80    9.76
   1  14 -14   -5.22    4.62
   1 -14 -14    3.93    4.27
   1 -14 -13    6.40    4.59
   1  14 -13    9.98    4.64
   1 -14 -12   -3.07    4.29
   1  14 -12    3.88    4.23
   1  14 -11    4.55    4.41
   1 -14 -11    3.02    4.99
   1 -14 -10   26.76    6.46
   1 -14  -9  312.58   16.40
   1 -14  -8   10.69    5.96
  -1 -14   8   16.50    9.23
   1 -14  -7  501.02   20.63
  -1 -14   7  483.98   23.62
   1 -14  -6    6.01    6.19
  -1 -14   6    5.27    7.53
   1 -14  -5  221.18   14.67
  -1 -14   5  231.00   16.91
  -1 -14   4    8.78    8.10
   1 -14  -4   16.12    6.98
   1 -14  -3  100.85   11.03
  -1 -14   3  101.19   11.73
   1 -14  -2   12.10    7.34
  -1 -14   2    0.10    7.57
  -1 -14   1  107.42   12.37
   1 -14  -1  126.08   12.38
  -1 -14   0    7.68    7.90
   1 -14   0    4.11    6.52
   1 -14   1  227.57   15.83
  -1 -14  -1  235.94   16.26
  -1 -14  -2   23.31    8.02
   1 -14   2   23.07    8.89
   1 -14   3  671.55   26.20
  -1 -14  -3  655.47   24.71
   1 -14   4    3.51    7.94
  -1 -14  -4    4.80    6.72
   1 -14   5   21.68    8.86
  -1 -14  -5   23.97    7.60
   1 -14   6    1.54    6.39
  -1 -14  -6    7.78    6.24
   1 -14   7  116.07   12.66
   1 -14   8    1.16    6.90
  -1  14  -8    5.77    3.74
   1 -14   9  114.24   13.10
  -1  14  -9   97.07    7.53
   1 -14  10    3.00    6.68
  -1  14 -10    2.75    3.46
   1 -14  11  153.89   14.99
  -1  14 -11  161.64    9.98
   1 -14  12    5.90    7.94
  -1  14 -12    8.63    4.16
   1 -14  13   27.14    9.22
  -1  14 -13   30.54    5.61
  -1  14 -14    5.69    3.62
   1 -14  14   10.51    7.51
   1 -14  15   63.83   11.71
  -1  14 -15   54.51    7.01
  -1  14 -16   10.33    4.36
   1 -14  16   16.65    7.94
   1 -14  17  123.44   14.89
  -1  14 -17  112.12    9.83
  -1  14 -18    3.01    4.10
  -1  14 -19    7.86    4.95
  -1  14 -20   11.30    4.81
  -1  14 -21   68.83    8.73
   1  15 -19   21.47    5.81
   1  15 -18  121.32   11.22
   1  15 -17   -2.12    4.78
   1  15 -16    0.40    4.21
   1  15 -15   -0.36    4.08
   1  15 -14    4.15    4.52
   1  15 -13   52.84    7.32
   1 -15 -13   55.07    7.50
   1 -15 -12  102.29    9.89
   1  15 -12  100.03    9.13
   1 -15 -11   48.79    8.02
   1  15 -11   64.86    7.85
   1 -15 -10  154.79   12.22
   1 -15  -9   16.08    6.65
   1 -15  -8   50.82    8.75
   1 -15  -7   26.30    7.43
  -1 -15   7   40.09   10.50
   1 -15  -6    7.43    6.34
  -1 -15   6   -1.22    6.56
   1 -15  -5  262.83   16.52
  -1 -15   5  282.86   19.27
   1 -15  -4  369.70   19.30
  -1 -15   4  404.61   21.92
  -1 -15   3   93.64   12.33
   1 -15  -3  110.09   11.94
   1 -15  -2  229.23   16.24
  -1 -15   2  209.61   16.72
  -1 -15   1  110.72   12.77
   1 -15  -1   93.67   11.73
   1 -15   0   31.00    8.66
  -1 -15   0   22.43    8.82
  -1 -15  -1   -2.80    7.28
   1 -15   1    0.57    6.09
   1 -15   2   27.92    8.89
  -1 -15  -2   33.97    8.62
   1 -15   3  163.10   14.71
  -1 -15  -3  148.29   13.29
   1 -15   4   40.02    9.81
  -1 -15  -4   24.36    7.48
  -1 -15  -5   51.15    8.86
   1 -15   5   62.41   10.41
   1 -15   6  132.24   14.17
   1 -15   7  297.10   19.67
   1 -15   8   13.99    8.60
  -1  15  -8   14.33    4.41
  -1  15  -9    3.35    3.54
   1 -15   9   -1.84    7.50
   1 -15  10   52.35   11.19
  -1  15 -10   55.40    6.56
  -1  15 -11    6.78    3.87
   1 -15  11    5.62    8.00
  -1  15 -12   85.06    7.94
   1 -15  12  100.61   13.85
   1 -15  13    3.54    7.97
  -1  15 -13   -4.22    4.01
  -1  15 -14  118.43    9.60
   1 -15  14  125.81   14.40
  -1  15 -15   31.11    5.78
   1 -15  15   37.18   10.71
  -1  15 -16   -3.70    4.56
   1 -15  16   -8.64    8.12
  -1  15 -17   14.45    5.13
  -1  15 -18   53.45    7.54
  -1  15 -19    6.43    4.44
  -1  15 -20  107.75   10.43
   1  16 -18   -3.44    4.97
   1  16 -17   -0.72    5.16
   1  16 -16  110.46   10.61
   1  16 -15    7.63    4.75
   1  16 -14   39.79    6.80
   1  16 -13   84.65    8.94
   1  16 -12   50.81    7.19
   1 -16 -12   56.35    8.31
   1 -16 -11   -3.75    5.01
   1  16 -11    8.54    4.98
   1 -16 -10    1.67    5.41
   1 -16  -9    2.94    5.46
   1 -16  -8  202.02   14.89
   1 -16  -7   86.43   10.72
   1 -16  -6  114.50   12.07
  -1 -16   6  102.26   12.94
   1 -16  -5   22.32    7.68
  -1 -16   5   34.69   10.20
   1 -16  -4   54.29    9.59
  -1 -16   4   56.78   10.61
   1 -16  -3   10.62    7.51
  -1 -16   3    8.22    8.21
  -1 -16   2    9.35    8.65
   1 -16  -2    7.66    7.62
   1 -16  -1   12.08    8.14
  -1 -16   1   20.91    9.28
   1 -16   0  131.67   13.89
  -1 -16   0  138.29   14.35
  -1 -16  -1   54.69   10.74
   1 -16   1   59.48   10.38
   1 -16   2  131.48   13.75
  -1 -16  -2  122.12   12.86
   1 -16   3  -11.71    8.69
  -1 -16  -3    5.20    7.13
  -1 -16  -4   24.58    7.74
   1 -16   4   27.43    8.37
   1 -16   5   22.24    9.42
   1 -16   6   35.74    9.53
  -1  16  -7   23.09    4.77
   1 -16   7   21.33    8.78
   1 -16   8   88.39   13.09
  -1  16  -8   83.62    7.50
   1 -16   9   17.66    9.58
  -1  16  -9   26.17    5.01
   1 -16  10  160.29   16.35
  -1  16 -10  165.77   10.48
  -1  16 -11   11.75    4.32
   1 -16  11   19.08    9.83
  -1  16 -12   -0.76    3.74
   1 -16  12    1.61    7.94
  -1  16 -13    7.58    4.06
   1 -16  13   14.13    8.48
   1 -16  14   70.59   12.49
  -1  16 -14   38.35    6.13
  -1  16 -15  117.75   10.04
   1 -16  15  148.29   16.86
  -1  16 -16   80.14    8.75
   1 -16  16   87.78   14.51
  -1  16 -17  143.80   11.35
  -1  16 -18  118.23   10.66
  -1  16 -19    3.53    4.46
   1  17 -17  220.60   14.89
   1  17 -16    2.23    4.42
   1  17 -15    4.24    4.38
   1  17 -14   17.92    5.50
   1  17 -13   35.64    6.85
   1  17 -12   11.12    5.40
   1 -17 -12    7.24    5.33
   1 -17 -11  145.93   12.88
   1  17 -11  149.58   11.24
   1  17 -10   17.60    5.58
   1 -17 -10   16.02    6.55
   1 -17  -9  200.23   15.49
   1 -17  -8    0.65    5.78
   1 -17  -7   11.01    6.64
   1 -17  -6   18.38    7.96
   1 -17  -5    3.59    6.24
   1 -17  -4   27.02    8.12
  -1 -17   3  199.87   17.15
   1 -17  -3  195.92   16.26
   1 -17  -2   60.34   10.67
  -1 -17   2   50.16   10.80
  -1 -17   1   90.62   12.71
   1 -17  -1   97.48   12.66
  -1 -17   0   24.28    9.20
   1 -17   0   21.54    8.81
   1 -17   1   16.41    8.64
  -1 -17  -1    8.33    7.27
   1 -17   2   37.99   10.13
   1 -17   3   54.00   11.00
   1 -17   4   13.80    8.72
   1 -17   5  183.76   16.83
   1 -17   6   27.91    9.57
  -1  17  -7    4.30    3.82
   1 -17   7   -2.57    8.28
  -1  17  -8   -0.45    3.65
   1 -17   8    7.71    7.64
  -1  17  -9   77.76    7.65
   1 -17   9   78.24   12.44
  -1  17 -10    8.66    4.10
   1 -17  10   -4.11    7.54
   1 -17  11  139.78   16.08
  -1  17 -11  126.43    9.63
  -1  17 -12   -0.01    3.61
   1 -17  12    0.67    7.65
  -1  17 -13   96.69    8.87
   1 -17  13  109.66   14.62
   1 -17  14   23.41   10.00
  -1  17 -14   14.71    4.86
   1 -17  15    1.66    7.93
  -1  17 -15    1.80    3.78
  -1  17 -16   -1.20    4.41
  -1  17 -17   19.15    5.45
  -1  17 -18   11.69    5.07
   1  18 -16   10.39    5.50
   1  18 -15   86.69    9.62
   1  18 -14   66.89    8.75
   1  18 -13  156.88   12.39
   1  18 -12   29.66    6.57
   1  18 -11   45.88    7.25
   1 -18 -11   44.00    8.56
   1 -18 -10    2.98    5.44
   1  18 -10    9.33    5.08
   1 -18  -9    5.53    5.79
   1 -18  -8   70.86   10.79
   1 -18  -7   50.81    9.81
   1 -18  -6  288.22   19.41
   1 -18  -5    4.70    6.14
   1 -18  -4   10.57    7.03
   1 -18  -3    0.67    6.69
   1 -18  -2   -4.36    6.95
   1 -18  -1    1.89    6.75
   1 -18   0   18.55    8.19
   1 -18   1   32.84    9.64
   1 -18   2  115.12   14.51
   1 -18   3    5.36    7.52
   1 -18   4   -3.18    8.55
   1 -18   5    9.32    8.02
   1 -18   6    2.76    7.63
  -1  18  -7   30.85    5.47
   1 -18   7   39.59    9.95
  -1  18  -8   53.15    6.60
   1 -18   8   30.31   10.23
  -1  18  -9   36.50    5.85
   1 -18   9   39.24   11.08
   1 -18  10   15.41    8.97
  -1  18 -10   18.23    4.85
   1 -18  11    0.13    7.09
  -1  18 -11    0.54    3.41
   1 -18  12    3.36    7.85
  -1  18 -12    0.29    3.60
  -1  18 -13   -2.77    3.89
  -1  18 -14   36.45    6.35
  -1  18 -15   11.28    4.79
  -1  18 -16  195.94   13.50
   1  19 -14   23.87    6.47
   1  19 -13    5.69    4.86
   1  19 -12   16.31    5.57
   1  19 -11   11.76    5.30
   1  19 -10  155.53   12.09
   1 -19 -10  145.09   14.12
   1 -19  -9   10.40    6.75
   1 -19  -8   26.34    8.31
   1 -19  -7    1.00    6.59
   1 -19  -6   41.55    9.71
   1 -19  -5   30.71    8.83
   1 -19  -4   72.12   11.66
   1 -19  -3  141.94   15.39
   1 -19  -2   88.03   12.77
   1 -19  -1   93.90   13.18
   1 -19   0    5.54    6.82
   1 -19   1   -4.79    7.45
   1 -19   2   -0.15    7.95
   1 -19   3    8.79    8.85
   1 -19   4  112.12   14.36
   1 -19   5   64.69   12.64
   1 -19   6  106.65   14.83
  -1  19  -7   52.32    6.81
   1 -19   7   52.99   12.53
   1 -19   8    9.95    8.18
  -1  19  -8    9.87    4.29
   1 -19   9   -0.45    8.91
   1  20 -12   19.47    5.99
   1  20 -11   10.09    5.21
   1  20 -10    3.53    4.34
   1  20  -9   59.50    8.21
   1 -20  -9   42.71    9.26
   1 -20  -8   15.06    7.35
   1 -20  -7  209.20   17.95
   1 -20  -6   -4.52    7.42
   1 -20  -5  104.07   13.46
   1 -20  -4   -3.47    7.50
   1 -20  -3    8.49    7.62
   1 -20  -2   11.24    7.45
   1 -20  -1   31.35   10.26
   1 -20   0    9.47    8.83
   1 -20   1  245.19   20.41
   1 -20   2   22.40    8.94
   1 -20   3  124.94   15.82
   1 -20   4   13.57    9.76
   1 -21  -8    9.12    7.03
   1 -21  -7    5.07    6.45
   1 -21  -6   23.79    9.13
   1 -21  -5   41.45    9.76
   1 -21  -4  161.17   17.01
   1 -21  -3  140.51   16.27
   1 -21  -2   77.32   12.72
   2   0 -26  174.27   13.26
   2   0 -25    7.26    4.91
   2   0 -24   29.76    6.37
   2   0 -23   -3.99    4.77
   2   0 -22  146.58   11.02
   2   0 -21   -3.72    4.51
   2   0 -20  104.09    8.83
   2   0 -19   -4.07    4.35
   2   0 -19   -2.00    2.66
   2   0 -18   -0.78    2.62
   2   0 -18   -2.56    3.94
   2   0 -17    5.06    3.20
   2   0 -17   -0.44    4.18
   2   0 -16  252.40    9.72
   2   0 -16  237.37   11.48
   2   0 -15    2.56    3.98
   2   0 -15   -0.60    3.12
   2   0 -14  237.60   10.77
   2   0 -14  257.83    9.86
   2   0 -13   -1.38    3.55
  -2   0  13    0.27    2.83
  -2   0  12  440.29   12.71
   2   0 -12  447.67   12.87
   2   0 -11    5.07    3.57
   2   0 -10    5.98    1.89
   2   0 -10   10.18    3.49
   2   0  -9   -3.66    3.58
   2   0  -9    0.28    1.73
   2   0  -8  329.06    9.06
   2   0  -8  341.74    7.61
   2   0  -7   -1.50    2.63
   2   0  -7   -0.15    0.87
   2   0  -7    1.55    1.82
   2   0  -6 2292.96   19.43
   2   0  -6 2313.57   20.33
   2   0  -5    2.42    2.52
   2   0  -5   -1.77    2.37
   2   0  -4 2116.16   18.86
   2   0  -4 2094.25   16.55
   2   0  -3   -0.91    2.79
   2   0  -2   48.56    3.43
   2   0  -1    1.83    2.50
   2   0   0 3659.46   24.33
   2   0   1    1.20    2.61
   2   0   2 1974.51   17.97
   2   0   3   -0.82    1.70
   2   0   3   -1.90    2.89
   2   0   4  912.32   12.43
   2   0   5   -2.05    2.12
   2   0   5   -0.57    2.10
  -2   0  -6    5.52    2.35
   2   0   6    7.05    2.10
   2   0   6    3.70    2.02
  -2   0  -7   -0.54    2.15
   2   0   7    0.47    1.80
   2   0   7    2.56    1.81
   2   0   8  566.68    9.79
  -2   0  -8  558.34   11.97
   2   0   8  592.19    9.90
   2   0   9   -0.55    2.02
   2   0   9    0.71    1.71
  -2   0  -9    2.70    3.01
   2   0  10 1356.52   15.51
  -2   0 -10 1324.38   20.44
   2   0  10 1329.27   14.49
   2   0  11    0.97    2.13
  -2   0 -11    0.14    3.25
   2   0  12  120.09    6.95
   2   0  12  119.69    5.15
  -2   0 -12  118.58    7.39
  -2   0 -13   -1.97    3.50
   2   0  13    1.00    2.10
   2   0  13   -7.75    5.43
   2   0  14   70.02    4.12
   2   0  14   64.99    6.98
  -2   0 -14   76.53    6.90
   2   0  15   -3.05    5.24
  -2   0 -15   -0.29    4.12
   2   0  16  214.22   12.00
  -2   0 -16  229.56   11.41
  -2   0 -17    0.13    4.16
   2   0  17   -4.86    5.04
  -2   0 -18  129.84    9.25
   2   0  18  120.36   10.14
  -2   0 -19   -2.49    4.38
   2   0  19   -9.72    5.91
   2   0  20    7.87    4.58
  -2   0 -20   18.78    5.05
  -2   0 -21   -6.65    4.54
   2   0  21   -4.79    5.60
   2   0  22    0.86    4.53
  -2   0 -22    1.31    4.12
   2   0  23   -7.41    5.14
  -2   0 -23   -0.54    4.41
  -2   0 -24   59.09    8.00
   2   0  24   72.11    9.25
   2   0  25    7.97    5.15
  -2   0 -25   -2.11    4.25
   2   0  26    5.91    5.35
  -2   0 -26    3.45    3.82
   2  -1 -26    9.67    5.26
   2   1 -26    1.51    4.39
   2  -1 -25   18.43    5.73
   2   1 -25   11.60    4.77
   2  -1 -24   34.23    6.68
   2   1 -24   39.79    7.00
   2   1 -23   11.87    4.96
   2  -1 -23   21.14    5.45
   2   1 -22    4.33    3.68
   2  -1 -22   -1.46    4.38
   2  -1 -21   -0.91    4.22
   2   1 -21   -4.87    4.94
   2  -1 -20   40.50    6.11
   2   1 -20   50.68    6.74
   2  -1 -19   38.72    6.05
   2   1 -19   48.41    5.18
   2   1 -19   51.76    6.67
   2  -1 -19   47.67    4.11
   2  -1 -18   -2.64    4.54
   2   1 -18    1.44    4.13
   2   1 -18    1.72    2.80
   2  -1 -18    3.45    2.50
   2   1 -17  234.14   11.68
   2  -1 -17  254.87    8.89
   2   1 -17  243.16   10.20
   2  -1 -17  229.25   11.46
   2  -1 -16   35.26    4.24
   2   1 -16   36.12    5.68
   2   1 -16   32.83    4.88
   2  -1 -16   25.65    5.07
   2   1 -15  168.37    9.59
   2  -1 -15  155.17    8.98
   2   1 -15  156.09    8.49
   2  -1 -15  159.36    7.55
   2  -1 -14   22.04    4.74
   2   1 -14   29.06    5.29
   2   1 -14   23.16    4.54
  -2   1  13   14.91    3.44
  -2  -1  13   21.05    4.15
   2  -1 -13   14.48    4.10
   2   1 -13   14.74    1.86
   2   1 -13   18.59    4.88
   2   1 -13   11.57    3.82
  -2   1  12  397.99   11.99
   2  -1 -12  383.72   11.81
   2   1 -12  377.69   12.02
   2   1 -12  400.62    7.65
   2   1 -12  379.45   12.28
   2   1 -11  804.68   16.74
   2   1 -11  860.03   11.39
   2  -1 -11  794.96   16.03
   2   1 -10  503.01   12.61
   2  -1 -10  476.64    9.55
   2  -1 -10  492.87   11.98
  -2   1  10  498.51   12.12
   2   1 -10  496.98    8.93
   2   1  -9 2060.44   18.12
  -2   1   9 2016.32   22.78
   2  -1  -9 2051.02   22.60
   2  -1  -9 2026.53   18.67
   2   1  -9 2078.31   23.97
   2  -1  -8    4.61    2.55
   2   1  -8    1.79    2.93
   2  -1  -8    1.72    1.54
  -2   1   8    6.78    2.42
   2  -1  -7 1033.99   14.43
   2  -1  -7 1001.76   12.15
   2   1  -7 1023.60   15.03
  -2   1   7 1000.07   14.07
   2  -1  -6  107.17    4.68
   2  -1  -6  112.74    4.85
  -2   1   6  120.20    4.80
  -2   1   6  114.74    4.62
   2   1  -6  121.98    5.60
   2  -1  -5    1.13    2.30
   2  -1  -5   -1.76    2.11
  -2   1   5    0.88    1.91
   2  -1  -4   -1.03    1.96
  -2   1   4    1.92    2.03
   2  -1  -4    3.90    2.88
   2  -1  -3  112.47    5.24
   2  -1  -3  122.50    3.83
   2  -1  -2 1635.50   17.25
   2  -1  -1 3441.13   24.79
   2  -1   0  622.49   10.82
   2  -1   1   32.42    3.68
   2  -1   2    7.14    1.42
   2  -1   2   11.41    3.23
   2  -1   3  917.63   10.13
   2  -1   3  942.38   13.29
   2  -1   3  969.09   13.33
   2  -1   4  396.76    8.85
   2  -1   4  394.49    7.34
   2  -1   4  406.58    8.89
  -2   1  -4  403.46    7.44
   2  -1   5   15.68    2.27
   2  -1   5   18.54    2.97
  -2   1  -5   20.67    2.65
  -2   1  -5   18.07    2.46
   2  -1   5   21.96    3.00
   2  -1   6 2214.38   20.29
  -2   1  -6 2224.34   20.45
  -2   1  -6 2191.93   19.52
   2  -1   6 2247.72   19.89
   2  -1   6 2214.83   20.91
   2  -1   7    0.78    2.37
   2  -1   7    1.95    1.79
  -2   1  -7    1.57    2.33
   2   1   7    0.70    1.47
   2   1   8 1729.60   25.47
   2   1   8 1715.65   14.55
   2  -1   8 1709.03   20.42
   2  -1   8 1712.61   19.12
  -2   1  -8 1702.50   20.33
  -2   1  -8 1658.89   18.14
  -2  -1  -8 1710.14   21.10
   2  -1   9    5.55    2.65
  -2  -1  -9    0.87    2.66
   2   1   9   -2.41    4.33
   2  -1   9    2.89    2.23
   2   1   9    2.27    1.51
  -2   1  -9    3.93    1.81
   2   1   9    2.51    1.60
  -2   1  -9    4.63    2.69
  -2   1 -10    2.50    2.93
   2   1  10    4.03    1.53
  -2   1 -10    3.23    1.84
   2   1  10    2.93    1.57
   2  -1  10    5.00    2.67
  -2  -1 -10    1.85    2.94
   2  -1  10    8.80    2.80
   2   1  10   -2.74    3.95
  -2  -1 -11  205.74    8.94
   2   1  11  209.75    5.96
   2   1  11  194.22   10.09
   2  -1  11  214.73    7.48
   2   1  11  207.79    5.16
  -2   1 -11  210.92    8.80
   2  -1  11  203.17    8.50
  -2   1 -11  210.00    6.79
   2   1  12   74.50    3.58
  -2   1 -12   73.82    6.10
   2  -1  12   74.35    4.97
   2   1  12   67.70    2.96
  -2  -1 -12   71.93    6.28
   2  -1  12   84.45    5.99
   2   1  12   64.72    6.69
   2   1  13 1146.93   12.42
  -2   1 -13 1225.51   22.19
   2   1  13 1185.36   25.14
   2  -1  13 1205.97   17.52
  -2  -1 -13 1196.54   22.38
   2  -1  14  314.15    9.37
   2   1  14  290.00   13.35
  -2   1 -14  295.42   12.15
  -2  -1 -14  295.01   12.08
   2   1  15  412.33   16.37
  -2   1 -15  405.00   14.26
  -2  -1 -15  392.37   14.17
   2  -1  15  435.17   10.86
  -2   1 -16   -1.31    3.80
  -2  -1 -16   -0.39    4.26
   2   1  16   -9.98    5.51
   2  -1  16   -4.04    5.09
   2   1  17   11.80    5.23
  -2   1 -17   12.70    4.57
  -2  -1 -17   12.13    4.67
   2  -1  17   12.36    4.85
   2   1  18   -1.08    5.06
   2  -1  18    4.68    4.25
  -2   1 -18   11.28    4.18
  -2  -1 -18    4.24    3.78
   2  -1  19  125.98   10.48
  -2   1 -19  135.59    9.94
   2   1  19  132.56   10.89
  -2  -1 -19  129.85    9.91
  -2  -1 -20  118.55    9.51
  -2   1 -20  129.78   10.16
   2  -1  20  115.38   10.20
   2   1  20  124.16   10.69
   2   1  21  215.06   14.09
  -2  -1 -21  197.00   12.45
   2  -1  21  195.44   13.19
  -2   1 -21  190.13   12.26
   2   1  22   -0.28    4.46
   2  -1  22   -6.35    5.54
  -2  -1 -22   -3.75    4.44
  -2   1 -22   -0.75    3.84
  -2  -1 -23   78.83    8.88
   2   1  23   89.89   10.09
   2  -1  23   92.47    9.68
  -2   1 -23   76.40    8.50
  -2   1 -24    2.87    3.62
  -2  -1 -24    1.01    4.38
   2   1  24    6.13    5.38
   2  -1  24    2.29    4.31
  -2   1 -25    1.61    3.67
   2   1  25   10.93    5.61
   2  -1  25    1.78    4.48
  -2   1 -26   -0.10    4.22
   2   1  26   12.97    5.92
   2   2 -26    2.63    4.61
   2  -2 -26    1.15    4.04
   2  -2 -25   -2.63    3.62
   2   2 -25   -1.84    4.15
   2   2 -24   -5.09    5.01
   2  -2 -24   -5.50    4.54
   2   2 -23   -1.76    3.62
   2  -2 -23    2.12    4.02
   2   2 -22   59.97    7.73
   2  -2 -22   58.03    7.68
   2  -2 -21  115.41    9.65
   2   2 -21  111.74    9.68
   2   2 -20   84.96    8.21
   2  -2 -20   83.61    8.15
   2  -2 -19  108.05    4.44
   2  -2 -19  102.91    8.56
   2   2 -19  109.64    8.95
   2   2 -19  104.87    7.48
   2  -2 -18    2.73    1.91
   2  -2 -18   -2.02    3.92
   2   2 -18    2.55    3.03
   2   2 -18   -1.07    4.07
   2  -2 -17   26.80    3.39
   2   2 -17   20.03    4.48
   2  -2 -17   28.34    5.15
  -2  -2  17   37.10    3.91
   2   2 -17   32.92    5.89
   2  -2 -16   -3.79    4.40
  -2  -2  16    4.45    2.61
   2   2 -16    2.10    4.67
   2   2 -16   -2.90    3.39
   2  -2 -16   -0.72    2.62
  -2  -2  15  127.39    5.53
   2   2 -15  108.98    3.65
   2   2 -15  123.58    8.66
   2  -2 -15  101.04    7.63
   2   2 -15  125.86    8.08
   2   2 -14  365.89   13.19
   2   2 -14  372.11   12.95
  -2  -2  14  359.84    8.32
   2  -2 -14  350.07   12.53
   2   2 -14  347.15    7.08
  -2   2  13  475.27   13.59
   2   2 -13  475.51   14.41
   2   2 -13  476.71    8.57
   2   2 -13  471.36   14.29
  -2  -2  13  471.56    8.84
   2  -2 -13  481.63   13.70
   2   2 -12  133.83    7.83
   2  -2 -12  151.57    7.66
   2  -2 -12  140.30    6.62
  -2  -2  12  142.14    4.65
   2   2 -12  143.54    8.31
  -2   2  12  151.47    7.63
   2  -2 -11  889.76   16.88
   2   2 -11  903.68   17.91
  -2  -2  11  876.94    9.90
   2  -2 -11  891.96   15.56
   2   2 -11  927.97   19.19
   2  -2 -10  347.38    9.72
   2  -2 -10  369.03   10.35
  -2   2  10  382.33   10.47
  -2  -2  10  351.59    5.55
  -2   2  10  364.26    8.22
   2   2 -10  363.13   11.15
   2  -2  -9  135.63    6.24
   2   2  -9  140.22    7.11
  -2   2   9  135.20    5.21
  -2   2   9  137.31    6.18
   2  -2  -9  128.73    5.79
   2   2  -8   25.84    4.03
  -2   2   8   24.73    2.94
   2  -2  -8   23.42    3.07
  -2   2   8   20.50    2.50
   2  -2  -8   27.75    3.20
   2   2  -7  503.02   11.29
  -2   2   7  456.79    9.60
   2  -2  -7  493.59    9.73
  -2   2   7  477.25    9.53
  -2   2   6    2.38    1.76
   2  -2  -6    3.86    1.89
  -2   2   6    4.36    1.94
   2  -2  -5  705.27    9.65
  -2   2   5  696.64   11.76
  -2   2   5  687.49    9.65
  -2   2   4    9.65    2.60
   2  -2  -4   10.72    1.82
  -2   2   4    9.15    1.93
  -2  -2   3  164.00    4.00
   2  -2  -3  173.89    3.88
  -2   2   3  165.73    3.89
   2   2  -2  402.83    7.21
  -2  -2   2  387.99    6.92
   2  -2  -2  417.07    4.49
   2  -2  -1   27.91    4.07
  -2  -2   1   23.98    2.46
  -2  -2   0  989.89   13.28
   2  -2   0 1119.30   15.27
   2  -2   1 1205.92    7.29
   2  -2   1 1220.05   16.08
   2  -2   2   61.24    5.04
   2  -2   2   58.97    2.37
  -2   2  -2   64.46    2.41
   2  -2   3  321.33    5.70
   2  -2   3  316.52    8.67
  -2   2  -3  338.59    5.84
   2  -2   4   61.53    3.23
   2  -2   4   73.12    4.98
  -2   2  -4   62.63    3.18
  -2   2  -5  147.75    6.05
   2  -2   5  146.73    4.96
  -2   2  -5  154.83    5.83
  -2   2  -5  163.43    5.23
   2  -2   5  150.97    6.48
   2  -2   6  205.76    7.51
   2  -2   6  202.07    6.32
  -2   2  -6  195.16    6.91
  -2   2  -6  210.61    6.36
  -2   2  -6  203.18    6.53
   2  -2   7    9.07    3.11
  -2   2  -7   11.65    2.55
  -2   2  -7    9.70    2.44
   2  -2   7   14.00    2.44
  -2   2  -7   10.06    2.20
   2   2   8    0.67    3.65
  -2   2  -8    3.11    2.44
  -2   2  -8    2.77    1.92
   2  -2   8    2.97    2.98
   2  -2   8    8.14    2.28
  -2   2  -8    2.69    1.68
   2  -2   9  857.03   15.61
  -2   2  -9  873.61   12.80
  -2   2  -9  864.48   14.75
   2   2   9  870.78   19.38
   2   2   9  850.49    9.04
   2  -2   9  875.51   15.83
  -2   2  -9  856.48   15.51
   2   2  10  198.75    4.21
  -2   2 -10  215.10    8.49
   2  -2  10  199.44    8.30
  -2   2 -10  205.60    7.54
   2   2  10  199.34   10.13
   2  -2  10  208.77    8.33
  -2   2 -10  201.40    6.25
   2  -2  11  623.53   14.03
  -2   2 -11  599.94   12.75
  -2   2 -11  648.33   14.88
   2   2  11  618.92   17.64
   2  -2  11  644.57   14.84
  -2   2 -12   94.16    6.64
  -2   2 -12   92.27    5.38
   2  -2  12  104.91    6.50
   2   2  12   99.76    4.41
   2   2  12   89.94    7.69
   2  -2  12  108.49    6.61
   2   2  13    4.37    4.88
  -2   2 -13    9.31    2.62
  -2   2 -13    6.00    4.00
   2   2  13    8.88    1.85
   2  -2  13    7.17    3.67
  -2  -2 -13    9.95    4.42
   2   2  14  270.96    6.39
  -2   2 -14  263.56   11.24
  -2  -2 -14  264.70   11.41
  -2   2 -14  261.92    8.75
   2  -2  14  276.81   10.07
   2   2  14  251.81   12.89
   2   2  15   20.65    1.87
   2  -2  15   16.35    4.24
  -2   2 -15   17.79    3.08
   2   2  15    4.96    5.99
  -2   2 -15   25.36    4.82
  -2  -2 -15   19.82    4.78
   2   2  16   -3.37    5.96
  -2   2 -16   12.73    4.64
  -2  -2 -16   13.09    4.63
  -2   2 -16   12.92    2.74
   2  -2  16   16.95    4.48
  -2   2 -17  263.71   12.62
   2   2  17  278.78   14.49
  -2  -2 -17  264.74   12.68
   2  -2  18   81.29    8.25
  -2   2 -18   88.50    8.05
  -2  -2 -18   86.51    8.12
   2   2  18   83.41    8.89
  -2   2 -19  162.25   10.57
   2  -2  19  140.38   10.80
   2   2  19  158.05   11.79
  -2  -2 -19  165.00   10.90
  -2   2 -20  161.58   10.89
   2  -2  20  178.49   12.26
   2   2  20  173.51   12.83
  -2  -2 -20  178.49   11.66
   2   2  21   25.10    6.68
  -2   2 -21   29.97    5.89
   2  -2  21   26.05    5.82
  -2   2 -22   -3.27    3.94
   2  -2  22    0.39    4.09
   2   2  22    3.09    4.66
   2  -2  23   14.34    4.96
  -2   2 -23   24.39    5.67
   2   2  23   32.94    7.25
  -2   2 -24   -0.14    3.72
   2   2  24    8.63    5.62
   2  -2  24   -3.06    4.70
  -2   2 -25    5.82    4.16
   2  -2  25   -1.05    4.87
   2   2  25   12.84    6.07
   2   2  26   25.09    7.50
  -2   2 -26   18.31    5.69
   2  -3 -26  139.64   12.09
   2   3 -26  155.90   13.03
   2  -3 -25    7.03    4.86
   2   3 -25    2.69    3.86
   2   3 -24   58.22    8.14
   2  -3 -24   71.08    8.65
   2   3 -23   -1.91    4.29
   2  -3 -23    2.66    4.21
   2   3 -22   12.99    4.83
   2  -3 -22    6.12    4.28
   2  -3 -21    0.93    3.77
   2   3 -21    0.78    4.33
  -2  -3  20   17.88    3.18
   2   3 -20   10.51    4.96
   2  -3 -20   11.14    4.58
   2  -3 -19    6.92    1.13
   2  -3 -19   11.62    4.55
   2   3 -19    9.90    4.38
  -2  -3  19   13.75    2.83
   2   3 -18  401.38   15.70
   2  -3 -18  376.34    8.12
  -2  -3  18  400.45   10.23
   2  -3 -18  381.90    7.51
   2  -3 -18  381.81   14.95
   2  -3 -17   10.80    4.43
   2  -3 -17    6.46    1.72
   2   3 -17    7.72    4.96
   2  -3 -17    7.22    2.18
  -2  -3  17    9.37    2.53
   2  -3 -16  545.09   16.74
   2   3 -16  541.25   17.21
   2  -3 -16  593.45   10.80
  -2  -3  16  571.30   11.31
   2   3 -16  556.16    8.56
  -2  -3  15    5.05    1.99
   2  -3 -15    3.75    3.92
   2  -3 -15    7.38    2.16
   2   3 -15   14.62    5.38
   2   3 -15    6.80    1.63
   2  -3 -14  378.79    9.15
   2  -3 -14  382.32   12.99
   2   3 -14  366.79   13.64
   2  -3 -14  348.80   11.86
   2   3 -14  365.05   13.48
  -2  -3  14  358.85    8.12
   2   3 -13  116.93    8.42
   2  -3 -13  110.61    5.28
  -2   3  13  123.12    7.22
   2  -3 -13  105.30    6.59
  -2  -3  13  111.09    4.37
   2   3 -13  104.79    7.62
  -2   3  13  107.00    4.84
   2  -3 -13  108.45    7.06
  -2  -3  12  483.81    8.31
  -2   3  12  479.16   10.05
   2   3 -12  465.87   13.88
   2  -3 -12  483.43   13.17
  -2   3  12  489.17   13.13
   2  -3 -12  492.19   13.44
   2   3 -12  499.84   15.22
   2   3 -11   93.68    7.21
   2   3 -11   96.28    6.78
   2  -3 -11   87.40    5.77
   2  -3 -11  101.96    6.15
  -2   3  11   92.91    4.80
   2   3 -10 1686.22   26.85
   2   3 -10 1628.65   23.63
  -2   3  10 1607.44   19.11
  -2   3  10 1712.36   21.72
   2  -3 -10 1706.36   21.90
   2  -3 -10 1691.08   23.19
   2   3  -9    3.70    3.36
  -2   3   9    6.89    2.27
   2  -3  -9    8.72    2.76
   2   3  -9    8.53    3.93
  -2   3   9    4.09    2.04
   2  -3  -9    9.91    3.08
   2  -3  -8 1988.71   20.86
   2  -3  -8 1895.62   23.37
  -2   3   8 1938.61   21.00
   2   3  -8 1986.43   23.58
  -2   3   8 1973.47   20.79
   2   3  -8 1974.97   27.70
  -2   3   7   93.81    4.97
   2  -3  -7   95.28    5.16
   2  -3  -7   95.42    4.69
  -2   3   7   84.52    4.22
  -2   3   6  695.94   10.53
   2  -3  -6  737.22   10.75
  -2   3   6  664.86   12.54
   2  -3  -6  725.19   12.84
   2  -3  -5    5.61    2.48
  -2   3   5    4.51    1.54
   2  -3  -5    5.30    1.69
  -2  -3   5   13.78    1.89
   2  -3  -4   22.66    3.31
  -2  -3   4   25.19    2.39
  -2   3   4   20.65    1.80
   2  -3  -4   24.36    1.96
  -2  -3   3   63.46    3.41
  -2   3   3   64.60    2.34
   2  -3  -3   70.14    2.38
   2  -3  -3   76.26    4.98
   2  -3  -2  290.31    8.73
  -2  -3   2  280.65    6.88
  -2  -3   1  471.73    9.31
   2  -3  -1  486.90   11.02
   2  -3   0  451.80   10.70
  -2  -3   0  415.73    9.38
  -2  -3  -1   75.04    4.88
   2  -3   1   83.07    5.69
  -2   3  -2  101.03    2.72
   2  -3   2   97.12    6.19
  -2  -3  -2   94.96    5.29
   2  -3   2   90.39    2.77
   2  -3   3   -0.31    1.35
   2  -3   3   -3.59    3.94
  -2   3  -3    0.58    1.33
  -2  -3  -3   -3.26    2.86
  -2   3  -4   36.86    2.55
   2  -3   4   37.56    2.55
   2  -3   4   32.77    4.49
  -2  -3  -4   35.52    3.97
  -2  -3  -5   15.95    3.05
   2  -3   5   16.87    3.76
  -2   3  -5   22.36    2.46
   2  -3   5   19.51    2.27
  -2   3  -6  285.75    8.29
   2  -3   6  307.38   10.08
  -2   3  -6  295.36    9.27
  -2   3  -6  301.34    7.51
   2  -3   6  288.53    7.52
  -2   3  -7  116.65    5.33
   2  -3   7  119.38    5.36
  -2   3  -7  122.72    5.53
  -2   3  -7  124.82    6.25
   2  -3   7  124.66    7.01
  -2   3  -8   38.46    3.83
  -2   3  -8   36.44    3.47
   2  -3   8   42.69    3.64
  -2   3  -8   35.66    3.88
   2  -3   8   38.92    5.02
  -2   3  -9    9.42    2.84
  -2   3  -9   12.28    2.47
   2  -3   9    7.40    2.48
   2  -3   9   14.87    4.21
   2   3   9    3.08    4.37
  -2   3  -9   10.83    2.89
   2  -3  10  432.83   11.68
   2  -3  10  418.95   12.60
   2   3  10  408.65   14.59
  -2   3 -10  444.57   11.88
  -2   3 -10  420.60   11.54
  -2   3 -10  419.53    9.78
   2  -3  11   13.84    3.24
  -2   3 -11   12.57    3.54
   2  -3  11   10.21    4.16
  -2   3 -11   12.66    3.18
  -2   3 -11   11.67    2.26
   2   3  11    4.16    4.23
   2  -3  12 1999.31   27.71
  -2   3 -12 1974.78   27.15
  -2   3 -12 1996.21   20.31
   2  -3  12 2056.70   27.85
   2   3  12 1997.32   32.92
  -2   3 -12 1922.12   25.15
  -2   3 -13   13.99    2.23
  -2   3 -13   14.08    3.28
   2  -3  13   16.65    4.56
  -2   3 -13   13.79    4.26
   2   3  13   11.63    5.88
   2   3  14 1354.14   28.92
   2  -3  14 1363.76   23.61
  -2   3 -14 1311.37   21.38
  -2   3 -14 1370.40   24.56
  -2   3 -15  138.50    7.36
   2   3  15  156.91    5.30
   2   3  15  152.09   11.12
  -2   3 -15  157.05    9.49
   2  -3  15  148.19    8.94
  -2   3 -16  517.85   13.72
  -2   3 -16  526.99   16.74
   2   3  16  532.75    8.58
   2  -3  16  547.79   15.61
   2   3  16  535.58   19.66
  -2   3 -17    5.54    2.32
  -2   3 -17    0.27    4.07
   2   3  17    1.24    5.32
   2  -3  17   11.09    4.35
   2   3  18  304.74   16.20
  -2   3 -18  321.26   10.84
  -2   3 -18  338.29   14.34
   2   3  19   30.22    6.81
  -2   3 -19   31.72    5.98
   2  -3  20  320.28   16.01
  -2   3 -20  317.55   14.92
   2   3  20  292.07   16.78
  -2   3 -21    4.71    4.29
   2   3  21   11.00    6.21
   2  -3  21    4.35    4.02
   2   3  22  199.82   14.68
  -2   3 -22  188.97   12.54
   2  -3  22  201.87   13.38
  -2   3 -23   11.71    4.62
   2  -3  23   10.32    4.80
   2   3  23   11.95    6.01
  -2   3 -24  111.48   10.44
   2   3  24  135.03   12.78
   2  -3  24  114.67   10.77
   2  -3  25   -4.38    4.83
  -2   3 -25   -2.97    3.92
   2   3  25    5.86    6.34
   2   3  26   23.95    7.40
  -2   3 -26    2.99    3.65
   2  -4 -26   16.11    5.57
   2   4 -25   -1.53    4.17
   2  -4 -25   -9.23    5.36
   2  -4 -24   20.94    5.67
   2   4 -24   24.66    6.26
   2  -4 -23   30.56    6.02
   2   4 -23   34.38    6.41
   2  -4 -22  100.54    9.30
   2   4 -22  103.17    9.57
   2   4 -21  289.62   14.86
   2  -4 -21  261.27   13.94
   2   4 -20  116.33    9.73
   2  -4 -20  105.12    9.01
  -2  -4  19   62.06    4.38
   2   4 -19   69.66    7.79
   2  -4 -19   62.92    7.15
   2   4 -18    0.23    3.35
   2  -4 -18    9.31    4.30
   2  -4 -18    1.39    0.89
   2   4 -18    8.27    4.66
   2   4 -18    2.95    0.89
  -2  -4  18    3.64    2.01
   2  -4 -17   -0.66    3.28
   2   4 -17    3.88    4.04
  -2  -4  17   -1.20    2.03
   2  -4 -17   -0.41    1.36
   2   4 -17    0.36    1.14
   2  -4 -17    2.03    1.70
   2  -4 -16   77.31    4.04
   2   4 -16   91.62    8.40
   2   4 -16   77.72    7.57
  -2  -4  16   82.04    4.68
   2  -4 -16   81.96    7.39
   2  -4 -15  537.03   16.19
   2  -4 -15  541.97   10.39
  -2   4  15  527.17   10.89
   2   4 -15  529.56   16.86
   2  -4 -15  528.89   15.89
  -2  -4  15  546.07   10.74
  -2  -4  14  437.83    9.33
   2   4 -14  425.99   14.53
   2  -4 -14  441.99   13.92
   2  -4 -14  446.66   14.45
   2  -4 -14  429.19    9.59
  -2   4  14  427.63   10.07
   2  -4 -13  309.73    8.41
  -2   4  13  302.50    8.87
  -2   4  13  312.77   10.95
   2  -4 -13  308.21   11.24
   2  -4 -13  294.41   11.80
   2   4 -13  312.24   12.32
   2  -4 -12  104.70    5.34
   2  -4 -12  101.13    6.67
  -2   4  12   99.03    6.24
  -2   4  12  106.50    5.59
   2   4 -12  105.20    7.52
   2  -4 -12  103.40    6.91
   2  -4 -11   74.58    4.71
   2  -4 -11   77.19    5.54
  -2   4  11   76.77    4.94
   2  -4 -11   66.98    5.77
   2   4 -11   69.19    6.27
   2  -4 -10  196.11    7.06
  -2   4  10  188.29    7.24
   2  -4 -10  190.51    7.79
   2  -4 -10  183.04    8.68
  -2   4  10  189.98    7.52
   2   4 -10  182.59    9.81
   2   4 -10  194.80    9.00
   2  -4  -9  192.51    8.91
  -2   4   9  193.28    7.06
   2   4  -9  191.87    9.90
   2   4  -9  193.31    8.72
   2  -4  -9  198.97    7.16
   2  -4  -9  187.40    7.11
   2   4  -8    5.80    3.83
   2   4  -8   16.61    4.51
   2  -4  -8    7.22    2.73
   2  -4  -8    4.58    2.35
  -2   4   8    7.86    2.11
   2  -4  -7  569.26   11.99
  -2   4   7  570.07   10.38
   2   4  -7  589.65   15.99
   2  -4  -7  589.31   10.64
  -2   4   6   42.79    3.01
   2  -4  -6   42.64    2.97
   2  -4  -6   46.52    4.18
  -2   4   5   52.18    2.89
   2  -4  -5   56.22    3.04
   2  -4  -5   52.18    4.32
  -2   4   4  219.76    4.89
   2  -4  -4  227.69    8.00
  -2  -4   3  768.03   12.48
   2  -4  -3  823.12   14.75
  -2   4   3  804.14   14.51
  -2   4   3  782.23    7.74
  -2   4   2 1084.70    7.38
   2  -4  -2 1099.41   17.25
  -2  -4   2 1088.59   15.13
  -2  -4   1  249.56    7.87
   2  -4  -1  267.11    9.07
  -2  -4   0  181.84    7.10
   2  -4   0  185.38    7.93
  -2  -4  -1   27.78    3.70
   2  -4   1   19.71    3.87
  -2   4  -1   26.00    1.36
  -2   4  -2  214.63    4.06
   2  -4   2  214.01    8.76
  -2  -4  -2  206.34    8.18
   2  -4   3   36.25    5.10
  -2   4  -3   40.64    2.45
  -2  -4  -3   32.92    3.72
  -2   4  -4  493.84    8.07
  -2  -4  -4  521.25   13.56
   2  -4   4  492.87    8.12
   2  -4   4  511.81   13.48
   2  -4   5   57.85    5.81
   2  -4   5   61.84    3.54
  -2  -4  -5   61.67    5.31
  -2   4  -5   58.44    3.44
   2  -4   6   51.63    3.54
   2  -4   6   48.77    5.37
  -2  -4  -6   45.69    4.99
   2   4   6   43.86    3.72
  -2   4  -6   47.18    4.65
  -2   4  -6   52.57    3.60
  -2   4  -7   95.18    4.89
   2   4   7   84.24    4.62
  -2   4  -7   90.42    5.95
  -2  -4  -7   83.95    6.46
   2  -4   7   86.09    4.70
   2  -4   7   95.41    6.96
   2   4   8  577.58    9.98
  -2  -4  -8  583.20   16.53
  -2   4  -8  575.02   11.94
   2  -4   8  537.63   11.86
  -2   4  -8  576.97   14.29
   2  -4   8  564.44   15.11
   2   4   9  618.92   18.02
  -2   4  -9  612.13   15.09
  -2   4  -9  597.87   12.74
   2  -4   9  617.92   16.13
   2   4   9  613.78    9.35
   2  -4   9  608.29   13.34
  -2   4  -9  612.55   13.18
   2   4  10  671.94    8.40
  -2   4 -10  730.47   16.48
   2  -4  10  717.75   15.19
   2  -4  10  733.98   17.88
   2   4  10  724.53   20.00
  -2   4 -10  721.21   14.98
  -2   4 -10  712.40   13.79
   2  -4  11  754.41   16.37
  -2   4 -11  714.63   13.78
  -2   4 -11  717.74   15.80
   2  -4  11  735.52   18.11
  -2   4 -11  734.54   16.81
   2   4  11  743.39   20.69
   2  -4  12   18.43    4.00
  -2   4 -12   10.09    3.67
  -2   4 -12   14.07    3.52
   2   4  12   12.51    5.86
  -2   4 -12    9.76    2.43
   2  -4  12    8.90    5.23
  -2   4 -13    9.76    3.17
  -2   4 -13   11.28    4.08
  -2   4 -13   13.33    2.71
   2   4  13   17.10    6.36
   2  -4  13   16.61    5.26
   2  -4  14   45.31    6.64
  -2   4 -14   43.39    4.80
  -2   4 -14   50.19    5.84
  -2   4 -14   49.23    3.78
   2   4  14   35.81    7.53
   2   4  15  427.02   18.02
  -2   4 -15  472.31   15.24
  -2   4 -15  451.46   13.85
   2  -4  15  468.65   15.70
  -2   4 -15  459.01    9.93
   2   4  16  273.28   15.00
  -2   4 -16  268.29   12.19
   2  -4  16  272.89   12.33
  -2   4 -17   31.23    5.30
   2   4  17   43.00    8.02
   2  -4  17   42.22    6.08
   2   4  17   33.89    2.62
   2   4  18  231.14   14.68
   2  -4  18  234.49   11.58
   2   4  18  219.62    4.86
  -2   4 -18  232.04   12.22
  -2   4 -19  167.56   10.92
   2   4  19  187.22   13.84
  -2   4 -20    2.13    4.06
   2   4  20   18.10    6.94
  -2   4 -21    5.61    4.42
   2   4  21   13.98    6.51
  -2   4 -22    6.16    4.30
   2  -4  22   -0.87    4.59
  -2   4 -23    2.58    3.71
   2  -4  23   -1.10    4.00
  -2   4 -24    4.35    3.87
   2  -4  24   -3.90    4.63
  -2   4 -25    6.04    4.02
  -2   4 -26   18.59    5.69
   2   5 -25  144.22   12.14
   2  -5 -25  117.93   11.15
   2  -5 -24   -2.10    4.41
   2   5 -24    1.68    4.35
   2   5 -23   18.05    5.79
   2  -5 -23    7.72    4.28
   2  -5 -22   -0.03    3.85
   2   5 -22    4.32    4.21
   2   5 -21    2.17    3.95
   2  -5 -21   -2.73    4.15
   2  -5 -20   11.50    4.37
   2   5 -20    7.81    4.27
  -2  -5  19  144.29    6.44
   2  -5 -19  130.44    9.57
   2   5 -19  134.12   10.24
  -2  -5  18    4.53    1.92
   2   5 -18    2.38    3.85
   2  -5 -18    4.71    3.50
  -2  -5  17  404.64   10.38
   2   5 -17  390.88   16.42
   2   5 -17  390.59   15.67
   2  -5 -17  377.51    7.73
  -2   5  17  408.32    9.81
   2  -5 -17  404.29   15.61
   2  -5 -17  420.67   15.27
  -2   5  16   70.80    4.54
   2  -5 -16   68.55    3.98
   2  -5 -16   64.03    6.58
   2   5 -16   56.17    6.89
   2  -5 -16   65.53    6.52
   2   5 -16   70.77    7.69
   2  -5 -15  122.21    5.44
   2   5 -15  122.82    9.06
   2  -5 -15  125.00    8.87
   2   5 -15  124.02    9.62
   2  -5 -15  116.82    8.06
  -2   5  15  119.94    6.05
   2  -5 -14   -1.09    2.57
   2  -5 -14   -6.00    4.46
   2   5 -14   -9.42    5.74
   2   5 -14   -3.39    4.31
  -2   5  14    2.79    2.49
   2  -5 -14   -1.10    3.39
   2   5 -13  190.40   11.07
  -2   5  13  174.71    8.62
   2  -5 -13  190.04    7.05
   2   5 -13  176.28    9.79
   2  -5 -13  181.30    9.85
  -2   5  13  169.18    7.51
   2  -5 -13  179.81    8.84
   2   5 -12   32.67    5.26
   2  -5 -12   28.88    3.62
   2  -5 -12   18.21    4.15
   2  -5 -12   28.29    4.39
  -2   5  12   28.48    3.69
  -2   5  12   24.95    3.72
   2  -5 -11 1208.07   17.72
   2  -5 -11 1226.92   23.86
   2   5 -11 1234.55   22.22
   2  -5 -11 1223.74   19.91
   2  -5 -10 1588.78   20.65
   2  -5 -10 1591.47   26.69
   2   5 -10 1612.55   24.64
  -2   5  10 1615.65   21.32
   2  -5 -10 1643.52   21.70
   2  -5  -9  278.43    8.76
   2  -5  -9  289.91    9.16
   2   5  -9  301.36   10.78
  -2   5   9  275.01    8.43
  -2   5   8  184.08    6.57
   2  -5  -8  209.07    8.01
   2  -5  -8  187.58    6.80
   2  -5  -7  234.13    8.52
  -2   5   7  231.98    6.89
   2  -5  -6   72.38    5.49
  -2   5   6   71.84    3.68
  -2   5   5   98.66    3.81
   2  -5  -5  108.24    6.29
  -2   5   4   29.57    2.04
   2  -5  -4   28.43    4.05
  -2   5   4   29.77    3.50
   2  -5  -3  738.27   15.11
  -2   5   3  729.07   14.84
  -2   5   3  741.96    8.21
   2  -5  -2   -3.26    4.06
  -2   5   2    1.62    0.82
  -2   5   2    2.00    2.45
   2  -5  -1  348.11   11.17
  -2  -5   1  357.85   10.35
  -2  -5   0 1385.92   20.58
   2  -5   0 1413.33   21.83
   2  -5   1   21.71    4.78
  -2  -5  -1   18.07    3.24
   2   5   1   26.65    4.51
   2  -5   2   29.39    5.32
   2   5   2   37.86    4.68
  -2  -5  -2   31.25    3.81
  -2   5  -2   40.15    2.24
   2  -5   3  110.13    7.43
   2   5   3  109.11    6.44
  -2   5  -3  115.41    3.82
  -2  -5  -3  108.35    6.66
   2   5   4  216.98    8.31
  -2   5  -4  223.05    5.73
  -2  -5  -4  210.03    9.47
   2  -5   4  226.48   10.05
  -2   5  -5  156.52    5.36
   2  -5   5  166.41    9.02
  -2  -5  -5  149.03    8.16
   2   5   5  157.07    6.96
  -2   5  -6  428.29   13.07
  -2   5  -6  415.22    9.20
   2  -5   6  426.84   13.88
  -2  -5  -6  427.42   14.24
   2   5   6  415.84   10.61
  -2   5  -7 1212.00   21.87
  -2   5  -7 1163.40   16.12
  -2  -5  -7 1217.64   24.21
   2  -5   7 1167.91   22.64
   2   5   7 1204.85   16.88
  -2   5  -8  138.44    7.88
  -2  -5  -8  145.23    8.93
   2  -5   8  133.46    6.31
   2  -5   8  128.45    8.55
  -2   5  -8  136.19    6.27
   2   5   8  138.88    5.79
  -2  -5  -9   39.75    5.44
   2   5   9   40.60    3.37
  -2   5  -9   45.19    5.15
  -2   5  -9   51.32    4.67
   2   5   9   59.77    7.80
   2  -5   9   42.09    5.92
   2  -5   9   52.23    4.63
  -2   5 -10   87.51    5.87
  -2  -5 -10   84.75    7.39
   2  -5  10   89.13    5.92
   2   5  10   93.60    8.84
   2   5  10   87.60    3.83
   2  -5  10   88.65    7.81
   2  -5  11 1017.29   22.76
   2   5  11  983.16   24.60
   2   5  11  975.49    9.68
  -2   5 -11  991.24   18.55
   2  -5  11 1021.66   19.11
   2  -5  12   61.48    5.55
   2   5  12   81.21    9.75
  -2   5 -12   58.00    4.77
   2  -5  12   57.94    7.28
  -2   5 -12   54.02    5.54
   2  -5  13  629.92   18.57
  -2   5 -13  577.15   15.57
  -2   5 -13  554.18   12.92
   2   5  13  617.08   21.07
  -2   5 -14   61.49    6.29
  -2   5 -14   60.17    4.71
   2   5  14   72.44    9.22
   2  -5  14   63.91    7.85
  -2   5 -15  690.19   18.45
   2  -5  15  746.82   20.78
   2   5  15  724.86   23.98
  -2   5 -15  704.77   13.86
  -2   5 -16    3.99    3.94
   2  -5  16   12.89    5.30
  -2   5 -16    4.16    2.96
  -2   5 -16    3.57    1.83
   2  -5  17   51.41    6.93
  -2   5 -17   44.56    6.07
  -2   5 -17   41.62    5.22
  -2   5 -17   45.45    3.42
   2   5  17   57.63    8.83
  -2   5 -18   18.24    4.68
   2  -5  18   19.93    5.35
  -2   5 -18   17.04    3.70
  -2   5 -19  236.91   12.88
   2   5  19  267.96   16.31
  -2   5 -20   -4.94    4.79
   2   5  20   20.83    7.60
   2   5  21  161.81   13.71
  -2   5 -21  135.32   10.52
  -2   5 -22    2.75    3.86
   2   5  22   20.62    7.33
   2  -5  23  108.58    9.99
  -2   5 -23  151.78   11.75
  -2   5 -24    6.47    4.67
   2  -5  24    5.39    4.01
  -2   5 -25    0.96    4.29
   2   6 -25    3.00    4.79
   2   6 -24    7.73    3.95
   2   6 -23   30.25    6.33
   2   6 -22   58.67    7.67
   2   6 -21   68.32    8.22
   2   6 -20   28.78    5.99
  -2  -6  19    2.18    1.83
   2  -6 -19   -1.84    4.06
   2   6 -19    4.50    4.60
   2  -6 -18   36.13    5.56
  -2  -6  18   32.32    3.50
   2   6 -18   45.52    6.68
   2   6 -17   92.32    8.21
   2  -6 -17   97.84    4.19
   2  -6 -17   93.92    7.84
  -2   6  17  101.31    5.79
  -2   6  16   29.93    3.62
   2   6 -16   20.72    5.44
   2  -6 -16   31.48    5.40
   2  -6 -16   34.07    5.10
   2  -6 -16   37.24    3.25
   2  -6 -15   75.12    6.71
   2  -6 -15   73.07    4.68
  -2   6  15   69.72    5.36
   2  -6 -15   69.23    7.06
   2   6 -15   58.72    6.67
   2  -6 -14  386.12   10.16
  -2   6  14  339.72   11.16
   2   6 -14  373.19   16.20
   2  -6 -14  373.32   15.07
   2  -6 -14  385.28   12.98
   2   6 -14  364.30   14.16
   2  -6 -13   -4.52    3.92
   2  -6 -13    2.83    3.30
   2  -6 -13    3.12    2.83
   2   6 -13    2.85    4.70
  -2   6  13    5.68    2.97
   2   6 -13    6.53    5.03
  -2   6  12  210.02    8.83
   2  -6 -12  209.59   11.10
   2   6 -12  222.10   12.22
   2   6 -12  214.22   10.71
   2  -6 -12  198.76    7.99
   2   6 -11   35.23    6.24
   2   6 -11   40.21    6.22
   2  -6 -11   34.76    4.10
   2  -6 -11   45.39    6.07
   2   6 -10  113.96    7.80
   2   6 -10  126.23    9.36
   2  -6 -10  129.88    8.68
   2  -6 -10  121.22    6.69
  -2   6   9  218.67    7.70
   2   6  -9  215.08   11.40
   2  -6  -9  210.48    8.56
  -2   6   8  237.84    7.43
   2  -6  -8  231.47    8.97
  -2   6   7  146.48    5.59
   2  -6  -7  146.09    7.46
  -2   6   6  677.45   14.87
  -2   6   6  652.95   10.80
   2  -6  -6  658.23   14.93
   2  -6  -5   21.39    4.09
  -2   6   5   19.11    3.22
  -2   6   5   21.16    2.13
  -2   6   4  978.03   18.09
  -2   6   4  958.30   11.22
   2  -6  -4  934.20   18.32
  -2   6   3   26.47    2.00
  -2   6   3   31.80    4.11
   2  -6  -3   28.85    4.56
   2  -6  -2   22.40    4.43
  -2   6   2   23.72    3.81
   2  -6  -1   65.19    6.31
  -2  -6   1   74.98    5.92
   2   6   0  159.70    8.64
   2  -6   0  153.26    8.57
  -2  -6   0  153.98    8.27
   2   6   1    4.18    3.62
  -2  -6  -1    3.13    3.23
   2  -6   1    3.15    4.45
   2   6   2  371.35   12.20
   2  -6   2  379.86   13.24
  -2  -6  -2  393.21   12.82
   2  -6   3   -1.81    4.59
  -2   6  -3    2.22    1.72
  -2  -6  -3   -2.28    2.78
   2   6   3    1.91    3.24
  -2  -6  -4  266.15   11.21
   2   6   4  263.36    9.87
   2  -6   4  260.73   11.67
  -2   6  -4  260.92    6.51
   2  -6   5   76.82    7.61
   2   6   5   65.24    5.41
  -2   6  -5   67.33    3.97
  -2  -6  -5   69.69    6.13
   2  -6   6   35.79    6.53
  -2   6  -6   20.55    2.89
  -2  -6  -6   17.31    4.15
   2   6   6   24.17    3.94
  -2   6  -7  399.26   10.05
   2   6   7  411.45   10.98
  -2  -6  -7  435.97   15.33
   2  -6   7  398.55   14.53
   2  -6   8  929.44   22.08
   2   6   8  929.85   15.62
  -2   6  -8  922.77   15.77
  -2  -6  -8  999.04   23.59
   2   6   9  120.45   10.62
   2  -6   9  113.22    9.01
  -2   6  -9  101.71    6.08
   2   6   9  102.21    5.18
  -2  -6  -9  113.39    8.60
   2  -6  10  863.17   22.12
  -2   6 -10  835.79   16.60
   2   6  10  864.22   23.69
  -2  -6 -10  914.29   23.73
   2   6  10  855.35   13.04
  -2   6 -11   10.54    3.90
   2  -6  11    9.11    6.10
  -2   6 -11   14.08    3.87
   2   6  11   24.14    7.21
   2   6  11   14.72    2.13
  -2   6 -12  160.11    9.53
   2   6  12  187.94   12.77
   2   6  12  143.03    3.81
  -2   6 -12  163.05    8.51
   2  -6  12  162.02   11.16
   2   6  13   36.72    8.06
  -2   6 -13   21.48    4.81
  -2   6 -13   14.75    4.31
   2  -6  13   22.59    6.65
  -2   6 -14   19.85    4.47
  -2   6 -14   27.21    5.08
  -2   6 -14   17.70    3.46
   2  -6  14   23.21    6.76
   2   6  14   34.70    8.33
  -2   6 -15   40.66    4.28
  -2   6 -15   40.33    5.69
  -2   6 -15   38.35    5.71
   2  -6  15   42.83    7.69
   2   6  16  145.32   12.59
  -2   6 -16  132.31    8.98
  -2   6 -16  131.53    9.16
   2  -6  16  128.94   10.67
  -2   6 -16  130.37    6.74
  -2   6 -17   38.28    5.42
   2   6  17   62.96    9.53
  -2   6 -17   35.32    3.68
   2  -6  17   33.63    6.85
  -2   6 -17   44.01    5.98
   2  -6  18  191.19   12.16
  -2   6 -18  181.46   10.89
   2   6  18  198.16   14.75
  -2   6 -19   76.57    7.63
   2  -6  19   97.32    9.20
  -2   6 -20   71.97    7.90
  -2   6 -21   -6.64    4.73
  -2   6 -22   20.21    5.06
  -2   6 -23   -0.43    4.06
   2  -6  24   -2.58    4.38
  -2   6 -24    5.48    4.72
  -2   6 -25   16.17    5.28
   2   7 -24   40.37    7.36
   2   7 -23    6.64    4.85
   2   7 -22   -1.98    4.46
   2   7 -21    3.72    4.72
   2   7 -20    4.59    4.76
   2   7 -19   50.77    7.60
   2   7 -18  167.60   11.30
   2   7 -17   75.57    7.83
   2  -7 -17   85.97    4.37
  -2   7  17   89.68    6.14
   2   7 -16   -9.44    5.39
   2  -7 -16   -3.81    2.30
  -2   7  16    2.16    2.25
   2  -7 -15   31.72    3.79
  -2   7  15   24.21    3.86
   2   7 -15   19.77    4.86
   2   7 -14   51.76    7.02
   2  -7 -14   43.82    4.55
  -2   7  13  220.70    9.70
   2  -7 -13  207.87   12.00
   2   7 -13  210.07   11.19
   2  -7 -13  213.61    8.69
   2  -7 -12   42.12    6.35
   2  -7 -12   40.06    4.70
   2   7 -12   55.43    7.05
  -2   7  12   35.19    4.18
   2  -7 -11  298.56   10.57
   2   7 -11  311.80   12.47
   2  -7 -11  313.93   14.09
   2   7 -11  321.52   15.08
   2   7 -10  250.55   10.97
   2  -7 -10  252.42    9.95
   2  -7 -10  267.59   12.86
   2   7 -10  283.09   13.92
  -2   7   9 2003.10   23.26
   2   7  -9 2167.66   36.19
   2  -7  -9 1980.38   26.99
   2  -7  -8   42.41    5.33
   2   7  -8   52.21    6.96
  -2   7   8   46.90    3.75
   2  -7  -7  474.02   13.73
  -2   7   7  458.95   12.93
  -2   7   7  462.19   10.12
  -2   7   6  359.92   11.56
  -2   7   6  371.97    8.67
   2  -7  -6  360.62   12.37
  -2   7   5   48.20    4.88
   2  -7  -5   46.95    5.63
  -2   7   5   43.52    3.02
  -2   7   4  474.65   13.66
  -2   7   4  490.87    8.59
   2  -7  -4  491.93   14.54
  -2   7   3    1.19    2.82
   2  -7  -3    4.24    4.55
  -2   7   2  109.46    6.95
   2  -7  -2  118.83    8.27
  -2   7   1 1033.17   20.63
   2  -7  -1 1045.70   21.69
  -2  -7   1 1004.67   20.51
  -2  -7   0 1172.39   22.56
   2   7   0 1236.83   24.10
   2  -7   0 1170.92   23.33
   2   7   1  424.58   14.14
   2  -7   1  398.44   14.29
  -2  -7  -1  431.45   14.00
   2   7   2    4.44    3.82
  -2  -7  -2   13.58    4.27
   2  -7   2    8.14    5.40
   2  -7   3   16.52    5.23
  -2   7  -3   20.42    2.70
  -2  -7  -3   18.60    4.05
   2   7   3   14.08    4.31
  -2   7  -4  449.08    9.10
   2  -7   4  470.77   16.05
   2   7   4  450.79   13.84
  -2  -7  -4  453.29   15.22
   2  -7   5   53.42    7.44
  -2   7  -5   45.82    3.56
   2   7   5   42.53    4.96
  -2  -7  -5   44.57    5.38
   2   7   6  628.67   15.36
  -2  -7  -6  676.61   19.41
  -2   7  -6  649.55   12.18
   2  -7   6  633.19   19.16
   2  -7   7   82.65    8.76
  -2   7  -7   91.10    7.28
  -2   7  -7   89.80    5.15
  -2  -7  -7   98.90    8.07
   2   7   7   95.04    6.33
  -2   7  -8  547.12   17.20
  -2   7  -8  504.43   12.04
  -2  -7  -8  548.88   18.44
   2   7   8  493.00   12.80
   2  -7   8  501.17   17.81
   2   7   9    0.75    2.78
   2  -7   9    7.83    6.33
  -2   7  -9    2.57    3.03
   2   7   9    0.82    2.20
  -2   7  -9   -0.95    3.93
   2  -7  10    0.57    5.83
  -2   7 -10   -5.28    4.64
   2   7  10    5.89    2.77
  -2   7 -10    1.39    3.30
   2   7  11   24.92    3.19
  -2   7 -11   18.11    4.62
  -2   7 -11   23.42    4.41
   2  -7  11   25.23    7.47
  -2   7 -12  115.30    8.98
  -2   7 -12  113.63    7.44
   2   7  12  113.00    4.53
   2  -7  12  119.87   10.61
  -2   7 -13  616.71   19.43
  -2   7 -13  566.40   15.94
   2  -7  13  572.88   20.13
  -2   7 -14    7.85    4.22
   2  -7  14   14.42    6.91
  -2   7 -15  298.98   12.48
  -2   7 -15  290.99   10.85
   2  -7  15  320.63   15.66
  -2   7 -16   39.35    5.52
  -2   7 -16   38.85    4.38
   2  -7  16   45.96    7.99
  -2   7 -17    2.25    3.59
   2  -7  17    3.94    5.58
  -2   7 -18   -1.41    3.68
   2  -7  18    1.19    5.17
  -2   7 -19  172.01   11.22
   2  -7  19  194.70   13.01
  -2   7 -20   22.52    5.32
  -2   7 -21   46.98    6.56
  -2   7 -22    4.21    3.99
  -2   7 -23   -3.27    4.56
  -2   7 -24    0.66    3.94
  -2   7 -25    0.20    4.41
   2   8 -24   28.21    6.33
   2   8 -23    3.76    3.78
   2   8 -22    6.97    4.38
   2   8 -21   47.26    7.44
   2   8 -20   62.98    8.07
   2   8 -19   48.18    7.21
   2   8 -18   -6.32    5.44
   2  -8 -17   66.62    4.29
   2   8 -17   67.84    7.67
   2   8 -16   78.75    7.85
   2  -8 -16   84.82    5.40
   2   8 -15  303.76   13.79
   2  -8 -15  313.35   10.20
   2  -8 -14   -2.16    3.13
   2   8 -14    0.29    4.32
   2   8 -13  560.22   17.47
   2  -8 -13  585.90   15.03
  -2   8  12  137.86    7.56
   2   8 -12  138.29    9.23
   2  -8 -12  138.29    8.05
   2  -8 -11  144.64    8.27
  -2   8  11  132.39    7.07
   2   8 -11  165.46    9.82
   2  -8 -10   21.45    5.26
   2  -8 -10   18.49    5.72
   2  -8  -9  155.37    9.08
  -2   8   9  164.24    7.01
   2   8  -8  165.18   11.31
  -2   8   8  144.98    7.90
  -2   8   8  152.22    6.52
   2  -8  -8  142.38    8.74
  -2   8   7  435.95   13.64
  -2   8   7  460.49   10.48
   2  -8  -7  439.41   14.23
  -2   8   6   20.23    2.51
   2  -8  -6   16.25    5.24
  -2   8   6   20.20    3.98
   2  -8  -5  721.38   18.47
  -2   8   5  742.28   18.04
  -2   8   5  748.88   12.01
  -2   8   4   16.42    3.73
   2  -8  -4   17.18    5.35
  -2   8   3  950.29   20.37
   2  -8  -3  878.71   20.81
   2  -8  -2   21.59    5.74
  -2   8   2   16.93    3.90
   2  -8  -1  169.79   10.38
  -2   8   1  162.29    8.99
   2   8  -1  154.54    9.68
  -2  -8   0   84.19    7.18
   2  -8   0   94.06    8.66
   2   8   0   85.72    7.68
   2   8   1  748.46   19.72
  -2  -8  -1  775.85   19.93
   2  -8   1  747.71   20.24
  -2  -8  -2   17.16    4.81
   2  -8   2   12.98    5.61
   2   8   2   10.46    4.39
   2   8   3  596.39   17.31
   2  -8   3  645.96   19.25
  -2  -8  -3  648.55   18.93
  -2   8  -4   11.24    2.58
  -2  -8  -4    5.76    3.92
   2   8   4    9.78    4.08
   2  -8   4    5.86    5.96
  -2  -8  -5   51.18    6.13
  -2   8  -5   49.69    3.93
   2   8   5   46.87    5.65
   2  -8   5   39.84    7.04
   2   8   6  186.95    9.41
  -2  -8  -6  187.99   11.10
  -2   8  -6  171.09    6.88
   2  -8   6  171.38   11.35
  -2   8  -7   40.39    4.06
   2   8   7   40.55    5.11
   2  -8   7   40.99    7.67
  -2   8  -7   41.49    5.91
   2   8   8   17.63    3.90
  -2   8  -8   16.62    4.71
   2  -8   8   12.24    6.95
  -2   8  -8   14.66    3.40
   2   8   9  347.67   11.19
  -2   8  -9  355.22   15.14
  -2   8  -9  324.96   10.61
   2  -8   9  301.81   15.63
  -2   8 -10  161.85    8.16
   2   8  10  161.13    7.62
   2  -8  10  145.66   12.05
   2   8  11  325.31    9.70
  -2   8 -11  316.20   11.58
   2  -8  11  334.28   16.45
   2   8  12   17.18    2.69
   2  -8  12   10.04    6.76
  -2   8 -12   22.65    4.69
  -2   8 -13   48.06    5.85
   2   8  13   43.59    2.95
   2  -8  13   44.19    8.61
   2  -8  14   23.24    7.55
  -2   8 -14   18.75    4.53
   2  -8  15   19.27    6.35
  -2   8 -15   10.98    4.02
  -2   8 -16    6.21    3.73
   2  -8  16    6.60    5.80
  -2   8 -17  115.02    8.90
   2  -8  17  135.81   11.74
   2  -8  18   12.82    6.17
  -2   8 -18    3.80    3.48
  -2   8 -19   72.20    7.86
   2  -8  19   71.09    9.25
  -2   8 -20    1.10    3.52
  -2   8 -21    1.78    3.93
  -2   8 -22   55.41    7.38
  -2   8 -23   48.29    7.58
  -2   8 -24    2.44    3.84
  -2   8 -25   51.12    8.06
   2   9 -23   11.39    5.00
   2   9 -22   23.17    6.06
   2   9 -21   12.20    5.03
   2   9 -20   79.67    8.75
   2   9 -19   -7.10    5.85
   2   9 -18   56.38    7.56
   2   9 -17   32.22    5.76
   2  -9 -16  572.22   13.92
   2   9 -16  576.23   19.55
   2  -9 -15    7.54    3.12
   2   9 -15   10.73    4.55
   2  -9 -14  173.80    8.75
   2   9 -14  167.33   10.49
   2   9 -13   63.87    7.44
   2  -9 -13   55.78    5.82
   2  -9 -12   64.24    6.38
   2   9 -12   79.71    8.09
  -2   9  12   65.85    5.46
   2   9 -11  131.27    9.38
  -2   9  11   97.57    6.22
   2  -9 -11   95.06    7.70
   2  -9 -10  317.83   12.61
  -2   9   9   46.83    5.27
   2  -9  -9   60.01    6.96
  -2   9   8 1017.32   17.04
  -2   9   8 1035.29   21.53
   2  -9  -8 1027.85   22.68
   2  -9  -7   31.73    6.13
  -2   9   7   23.34    3.02
  -2   9   7   22.36    4.09
  -2   9   6   10.70    3.69
  -2   9   6   10.42    2.37
   2  -9  -6   21.93    5.95
   2  -9  -5  511.52   16.84
  -2   9   5  488.06   10.39
  -2   9   5  515.66   15.93
   2  -9  -4    7.70    5.43
  -2   9   4    4.07    3.04
   2  -9  -3   42.04    6.82
  -2   9   3   48.28    5.70
   2  -9  -2  470.05   16.64
   2   9  -2  483.01   17.74
  -2   9   2  467.30   15.51
  -2   9   1   52.23    6.04
   2  -9  -1   55.69    7.88
   2   9  -1   55.47    7.07
   2   9   0    1.80    4.22
  -2   9   0    4.11    3.81
   2  -9   0    3.86    5.20
  -2  -9   0    5.53    4.26
   2  -9   1   16.96    5.55
   2   9   1   23.38    5.88
  -2  -9  -1   37.47    5.68
   2  -9   2   70.37    8.28
  -2  -9  -2   82.98    8.30
   2   9   2   84.84    7.83
   2   9   3    3.84    4.12
  -2  -9  -3    3.83    4.07
   2  -9   3   -3.67    6.99
   2  -9   4   24.42    7.36
  -2   9  -4   50.22    4.19
  -2  -9  -4   47.30    6.19
   2   9   4   45.55    6.19
   2   9   5   -0.24    3.91
  -2   9  -5    5.44    2.75
   2  -9   5   -3.82    6.29
  -2   9  -6  586.35   12.69
   2  -9   6  598.84   20.96
   2   9   6  605.94   17.42
   2   9   7   14.10    4.45
   2  -9   7   12.04    6.60
  -2   9  -7   13.94    3.45
   2  -9   8   25.78    8.41
   2   9   8   25.24    4.83
  -2   9  -8   24.99    3.94
   2   9   9  142.15    8.13
  -2   9  -9  138.04    7.30
   2  -9   9  146.70   12.50
  -2   9 -10   89.85    6.46
   2   9  10   92.99    6.61
   2  -9  10   91.55   10.51
  -2   9 -11   56.35    5.79
   2   9  11   52.91    4.91
   2  -9  11   56.71    9.21
   2   9  12  564.18   12.91
   2  -9  12  569.95   21.87
  -2   9 -12  582.08   16.19
   2   9  13    5.99    2.12
  -2   9 -13   11.70    4.21
   2  -9  13    8.08    6.94
   2   9  14 1119.34   13.68
  -2   9 -14 1107.80   23.70
   2  -9  14 1130.24   31.02
  -2   9 -15   47.94    6.01
   2  -9  15   48.90    8.79
  -2   9 -16  247.21   12.33
   2  -9  16  260.20   16.14
  -2   9 -17   49.83    6.46
   2  -9  17   52.17    8.97
  -2   9 -18    8.92    4.29
   2  -9  18   15.37    6.70
   2  -9  19    9.88    6.33
  -2   9 -19    4.23    3.74
  -2   9 -20  287.68   14.81
   2  -9  20  292.96   17.35
  -2   9 -21    4.13    3.70
  -2   9 -22  116.06   10.41
  -2   9 -23   -3.94    4.33
  -2   9 -24   45.59    7.38
   2  10 -23   67.75    8.80
   2  10 -22   29.09    6.42
   2  10 -21   95.64    9.90
   2  10 -20  114.59   10.46
   2  10 -19  116.39   10.46
   2  10 -18   23.27    5.98
   2  10 -17   -4.27    4.60
   2  10 -16   58.00    7.56
   2 -10 -16   71.25    5.71
   2 -10 -15   88.38    6.80
   2  10 -15   82.57    8.16
   2  10 -14  189.89   11.43
   2 -10 -14  188.61    9.82
   2  10 -13  142.00    9.97
   2 -10 -13  138.37    8.77
   2  10 -12  258.48   12.46
   2 -10 -12  219.90   11.03
   2  10 -11  257.30   12.34
  -2  10  11  247.86    9.76
   2 -10 -11  229.97   11.72
   2 -10 -10   21.71    5.78
  -2  10  10   21.81    3.38
  -2  10   9  113.79    7.96
   2 -10  -9  109.11    8.86
  -2  10   8    4.72    3.27
   2 -10  -8    2.98    5.22
   2 -10  -7   -2.31    6.07
  -2  10   7    7.75    2.47
  -2  10   7   10.44    3.96
  -2  10   6   36.50    5.34
  -2  10   6   36.94    3.52
   2 -10  -6   24.66    6.29
   2 -10  -5  139.44   10.26
  -2  10   5  141.46    6.09
  -2  10   5  142.99    9.25
  -2  10   4  502.97   16.65
   2 -10  -4  473.62   17.52
  -2  10   3    0.27    3.07
   2 -10  -3   -2.06    6.75
  -2  10   2  111.62    8.59
   2 -10  -2   96.99    9.30
  -2  10   1  181.84   10.71
   2  10  -1  171.05   11.45
   2 -10  -1  147.00   11.11
  -2  10   0   11.43    4.82
   2  10   0    1.75    5.09
   2 -10   0    2.17    7.02
   2  10   1   16.38    5.33
   2 -10   1    7.56    5.75
   2  10   2  495.98   18.11
   2 -10   2  449.66   18.29
   2  10   3    4.45    4.20
   2 -10   3   -0.53    5.98
   2 -10   4   45.07    8.31
   2  10   4   46.14    6.62
  -2  10  -5  170.05    7.18
   2  10   5  154.17   10.17
   2 -10   5  162.53   13.08
  -2  10  -6   71.14    5.36
   2  10   6   73.89    7.45
   2 -10   6   65.12   10.36
   2 -10   7  190.25   13.60
  -2  10  -7  205.01    8.40
   2  10   7  194.50   10.77
  -2  10  -8  250.05    9.53
   2  10   8  254.51   11.90
   2 -10   8  243.83   15.75
   2  10   9  297.82   12.28
  -2  10  -9  300.45   10.81
   2 -10   9  307.79   16.99
   2 -10  10  771.37   25.85
   2  10  10  764.55   18.52
  -2  10 -10  763.59   17.74
   2 -10  11  272.01   16.56
   2  10  11  242.33   10.14
  -2  10 -11  242.14   10.62
   2  10  12    2.91    2.49
   2 -10  12    3.65    6.56
  -2  10 -12    6.81    3.61
   2  10  13    7.33    2.42
   2 -10  13    6.19    6.74
  -2  10 -13    9.98    3.95
  -2  10 -14    8.10    4.14
   2 -10  14    7.83    6.65
  -2  10 -15  122.07    8.73
   2 -10  15  105.47   11.66
  -2  10 -16  327.64   14.10
   2 -10  16  346.60   19.35
  -2  10 -17  223.46   12.39
   2 -10  17  238.46   16.32
  -2  10 -18  131.59    9.75
   2 -10  18  145.09   13.42
  -2  10 -19  123.89    9.97
   2 -10  19  144.33   13.49
  -2  10 -20   -1.28    3.93
   2 -10  20   10.17    6.20
  -2  10 -21   21.44    5.11
  -2  10 -22    3.07    4.12
  -2  10 -23   -4.42    4.48
  -2  10 -24   39.62    7.17
   2  11 -22    9.52    5.03
   2  11 -21    0.58    4.03
   2  11 -20    4.97    4.39
   2  11 -19  252.11   14.92
   2  11 -18   -1.25    5.25
   2  11 -17  221.98   13.30
   2  11 -16    0.39    4.54
   2 -11 -15  136.12    8.53
   2  11 -15  133.64   10.00
   2  11 -14    4.67    4.83
   2 -11 -14    1.21    3.87
   2 -11 -13   42.22    6.01
   2  11 -13   36.81    6.25
   2 -11 -12   71.12    7.55
   2  11 -12   89.31    8.37
  -2  11  11  144.37    7.79
   2 -11 -11  156.30   10.33
   2 -11 -10  482.01   17.45
  -2  11  10  493.90   16.39
  -2  11  10  493.35   13.57
  -2  11   9  699.97   19.84
   2 -11  -9  720.45   21.36
  -2  11   9  757.88   16.31
  -2  11   8  197.02   10.93
   2 -11  -8  183.85   11.56
   2 -11  -7   60.94    8.04
  -2  11   7   58.64    6.66
  -2  11   6   39.83    3.73
   2 -11  -6   35.21    7.07
  -2  11   6   39.24    5.89
   2 -11  -5   -5.95    6.65
   2 -11  -4  123.58   10.59
   2 -11  -3   -1.94    6.26
   2 -11  -2    1.07    6.75
   2 -11  -1  164.68   12.64
   2 -11   0    4.60    6.80
   2 -11   1   28.49    7.96
   2 -11   2   80.28   10.31
   2 -11   3  103.47   11.65
   2  11   3  103.58    9.29
   2  11   4   28.50    6.14
   2 -11   4   30.80    9.31
   2 -11   5  411.46   19.64
  -2  11  -5  449.27   11.72
   2  11   5  434.97   17.08
  -2  11  -6  158.82    7.66
   2 -11   6  169.85   14.05
   2  11   6  172.95   10.86
   2 -11   7  292.73   17.04
  -2  11  -7  310.42   10.70
   2  11   7  319.51   14.19
   2  11   8   36.09    5.55
  -2  11  -8   34.95    4.73
   2 -11   8   37.97    9.36
   2 -11   9   11.33    8.38
   2  11   9    2.73    3.57
  -2  11  -9    3.41    3.32
   2  11  10    1.71    2.98
   2 -11  10    6.54    7.37
  -2  11 -10    2.18    3.17
   2  11  11  203.23   10.05
  -2  11 -11  195.58    9.80
   2 -11  11  216.85   15.27
   2 -11  12   10.12    7.64
  -2  11 -12    2.04    3.45
   2  11  12    1.77    2.67
   2 -11  13  742.32   27.25
  -2  11 -13  762.35   19.83
  -2  11 -14    9.68    4.09
   2 -11  14    9.84    7.26
  -2  11 -15  131.00    9.22
   2 -11  15  120.30   12.72
   2 -11  16   -1.13    6.47
  -2  11 -16    9.74    4.32
  -2  11 -17   17.69    4.56
   2 -11  17    2.43    6.40
  -2  11 -18   12.24    4.27
   2 -11  18   16.20    7.62
   2 -11  19   10.59    6.57
  -2  11 -19   12.88    4.79
  -2  11 -20    6.49    4.26
   2 -11  20    5.23    6.24
  -2  11 -21  167.05   11.99
  -2  11 -22   12.08    5.13
  -2  11 -23   53.00    7.83
   2  12 -21   29.57    6.93
   2  12 -20   40.53    7.00
   2  12 -19  125.36   10.78
   2  12 -18   18.93    5.74
   2  12 -17   -3.63    4.81
   2  12 -16   22.82    5.65
   2  12 -15    7.06    5.09
   2 -12 -15    4.04    3.75
   2  12 -14  209.41   12.34
   2 -12 -14  192.16   10.89
   2  12 -13   78.82    8.27
   2 -12 -13   68.93    7.48
   2  12 -12  461.05   17.23
   2 -12 -12  484.45   17.86
   2 -12 -11  132.29   10.24
  -2  12  10   79.57    5.96
   2 -12 -10   77.80    8.39
  -2  12   9    1.96    2.10
   2 -12  -9    2.38    4.74
  -2  12   8  375.08   11.49
   2 -12  -8  373.58   16.81
   2 -12  -7    1.04    5.73
   2 -12  -6  459.17   19.04
   2 -12  -5    5.34    6.32
   2 -12  -4   90.98   10.39
   2 -12  -3    4.25    6.77
   2 -12  -2   82.53   10.05
   2 -12  -1   -8.08    8.45
   2 -12   0  139.62   12.32
   2 -12   1    6.78    8.32
   2 -12   2  157.72   12.98
   2 -12   3   20.45    8.40
   2 -12   4   81.72   11.81
  -2  12  -5   48.61    5.21
   2 -12   5   45.62   10.15
   2 -12   6    1.66    7.95
  -2  12  -6    4.98    3.70
   2 -12   7    7.01    7.13
   2  12   7    7.60    4.29
  -2  12  -7    9.48    3.52
   2  12   8  152.26   10.38
   2 -12   8  160.93   13.69
  -2  12  -8  159.58    8.27
   2  12   9  421.35   16.10
   2 -12   9  451.39   21.35
  -2  12  -9  431.93   13.58
   2  12  10   83.93    7.47
  -2  12 -10   81.80    6.61
   2 -12  10   98.97   11.71
   2  12  11   14.36    3.88
   2 -12  11   15.65    8.06
  -2  12 -11   12.78    3.67
  -2  12 -12  203.26   10.51
   2 -12  12  221.57   16.35
  -2  12 -13   13.00    4.09
   2 -12  13   17.79    8.43
  -2  12 -14   12.48    4.12
   2 -12  14    7.67    6.95
   2 -12  15   25.59    9.03
  -2  12 -15   16.83    4.59
  -2  12 -16   75.63    7.70
   2 -12  16   87.14   12.14
  -2  12 -17  184.97   11.48
   2 -12  17  186.70   16.15
  -2  12 -18  127.34   10.03
   2 -12  18  132.17   13.98
  -2  12 -19   81.06    8.28
   2 -12  19   81.40   11.79
   2 -12  20   68.99   11.12
  -2  12 -20   55.09    7.58
  -2  12 -21   15.04    5.04
  -2  12 -22    0.28    3.83
  -2  12 -23   18.38    5.77
   2  13 -20   -3.21    5.31
   2  13 -19   -1.03    5.07
   2  13 -18  150.03   11.87
   2  13 -17    9.91    5.02
   2  13 -16   44.04    7.17
   2  13 -15   21.13    5.62
   2  13 -14    3.40    4.26
   2 -13 -14    2.65    3.93
   2  13 -13   23.97    6.02
   2 -13 -13    7.27    4.46
   2  13 -12   55.59    7.40
   2 -13 -12   60.09    7.57
   2 -13 -11  214.79   12.90
   2 -13 -10  163.37   11.81
   2 -13  -9  116.41   10.25
  -2  13   8  129.69    7.13
   2 -13  -8  141.38   11.61
  -2  13   7   71.74    5.20
   2 -13  -7   72.37    9.22
   2 -13  -6   35.82    7.50
   2 -13  -5    0.61    6.24
   2 -13  -4  132.49   12.18
   2 -13  -3  278.66   16.54
   2 -13  -2  172.13   13.60
   2 -13  -1   41.21    8.68
   2 -13   0  207.81   15.09
   2 -13   1   85.63   11.10
   2 -13   2    2.88    8.03
   2 -13   3   22.21    8.05
   2 -13   4  159.31   13.89
  -2  13  -5   39.78    4.64
   2 -13   5   28.56    8.94
  -2  13  -6  136.49    7.65
   2 -13   6  116.51   12.53
  -2  13  -7   39.22    4.79
   2 -13   7   33.54    9.12
  -2  13  -8  196.25    9.42
   2 -13   8  192.44   15.40
   2 -13   9   84.74   11.15
  -2  13  -9   80.85    6.51
   2 -13  10    6.69    7.64
  -2  13 -10    1.21    3.16
   2 -13  11  179.06   15.70
  -2  13 -11  160.39    9.26
   2 -13  12   26.39    8.75
  -2  13 -12   14.09    3.76
   2 -13  13  126.17   13.89
  -2  13 -13  106.44    8.41
   2 -13  14   36.52    9.45
  -2  13 -14   39.59    5.81
  -2  13 -15  173.68   10.81
   2 -13  15  175.33   16.11
  -2  13 -16   38.14    5.91
   2 -13  16   49.80   10.49
  -2  13 -17    5.96    3.96
   2 -13  17    2.06    6.55
   2 -13  18    2.93    6.46
  -2  13 -18   11.18    4.42
  -2  13 -19   38.56    6.46
   2 -13  19   43.61   10.19
  -2  13 -20   31.82    6.03
  -2  13 -21   -1.20    3.95
  -2  13 -22    9.48    4.43
   2  14 -19   -7.10    5.24
   2  14 -18   -1.99    5.06
   2  14 -17   31.30    6.60
   2  14 -16    1.90    4.11
   2  14 -15  123.01   10.72
   2  14 -14    5.67    4.62
   2 -14 -14   11.84    4.96
   2  14 -13   83.44    8.79
   2 -14 -13   89.33    9.02
   2  14 -12   45.40    7.21
   2 -14 -12   40.36    7.02
   2 -14 -11  110.62   10.24
   2 -14 -10   22.79    6.41
   2 -14  -9   15.01    6.13
   2 -14  -8   -0.18    5.54
   2 -14  -7  326.18   17.55
   2 -14  -6   10.01    6.55
  -2  14   6    3.32    2.05
   2 -14  -5   87.61   10.53
   2 -14  -4   48.90    8.57
   2 -14  -3  480.09   21.65
   2 -14  -2   22.91    7.45
   2 -14  -1   41.70    9.10
   2 -14   0   45.67    9.31
   2 -14   1  539.72   23.62
   2 -14   2    2.83    7.27
   2 -14   3  348.88   19.84
   2 -14   4   18.66    7.97
   2 -14   5  308.41   18.88
   2 -14   6   32.02    9.35
  -2  14  -6   36.77    4.78
  -2  14  -7  183.34    9.37
   2 -14   7  166.42   14.90
  -2  14  -8    3.32    3.40
   2 -14   8   11.01    8.30
   2 -14   9  182.48   16.02
  -2  14  -9  156.20    9.00
  -2  14 -10   10.79    3.88
   2 -14  10   10.69    7.46
  -2  14 -11  255.12   11.91
   2 -14  11  246.89   18.06
  -2  14 -12   -4.83    3.72
   2 -14  12    8.68    8.30
   2 -14  13   26.75    9.32
  -2  14 -13   26.87    4.89
   2 -14  14    7.26    7.89
  -2  14 -14    8.82    3.78
   2 -14  15   94.77   12.77
  -2  14 -15   93.15    8.37
  -2  14 -16    2.91    3.34
   2 -14  16    8.02    8.10
  -2  14 -17   54.64    7.07
   2 -14  17   55.79   11.12
  -2  14 -18    3.67    3.88
   2 -14  18    6.86    8.20
   2 -14  19   16.10    8.61
  -2  14 -19    8.86    4.43
  -2  14 -20    2.90    3.89
  -2  14 -21    3.89    3.62
   2  15 -18  201.80   14.21
   2  15 -17   30.66    6.54
   2  15 -16   59.74    8.20
   2  15 -15   12.30    5.45
   2  15 -14   19.95    5.77
   2  15 -13   12.67    5.41
   2 -15 -13    5.64    4.64
   2  15 -12   13.73    5.41
   2 -15 -12    7.70    4.76
   2 -15 -11    4.64    5.34
   2 -15 -10  170.34   13.07
   2 -15  -9   15.34    6.32
   2 -15  -8  136.78   12.04
   2 -15  -7   -1.06    5.67
   2 -15  -6   18.41    6.84
   2 -15  -5   10.59    6.38
   2 -15  -4    1.81    6.65
   2 -15  -3  103.90   12.09
   2 -15  -2  166.26   14.52
   2 -15  -1   81.40   11.02
   2 -15   0   33.90    8.53
   2 -15   1  160.60   14.47
   2 -15   2    3.97    7.39
   2 -15   3   30.85    9.14
   2 -15   4  183.81   15.47
  -2  15  -5  112.63    7.27
   2 -15   5  102.78   12.72
   2 -15   6   42.25    9.92
  -2  15  -6   42.58    5.21
   2 -15   7  103.74   12.93
  -2  15  -7  114.91    7.78
  -2  15  -8   63.24    6.10
   2 -15   8   63.84   11.09
   2 -15   9  103.91   13.25
  -2  15  -9   93.90    7.49
   2 -15  10   12.18    8.84
  -2  15 -10    3.72    3.09
  -2  15 -11   12.41    3.75
   2 -15  11   24.48    9.66
   2 -15  12  265.41   19.55
  -2  15 -12  237.96   12.08
  -2  15 -13   -2.11    3.73
   2 -15  13    8.49    7.20
  -2  15 -14  239.34   12.86
   2 -15  14  232.54   19.13
  -2  15 -15   10.07    4.13
   2 -15  15    2.36    7.40
  -2  15 -16   54.80    6.97
   2 -15  16   68.20   12.56
  -2  15 -17    8.54    4.14
   2 -15  17    6.79    7.62
  -2  15 -18    3.67    3.90
   2 -15  18   -0.45    7.56
  -2  15 -19    3.03    3.68
   2 -15  19    5.44    8.03
  -2  15 -20   19.21    5.50
   2  16 -17    0.14    4.29
   2  16 -16   37.41    7.14
   2  16 -15    5.62    5.11
   2  16 -14  149.49   11.78
   2  16 -13   87.82    9.34
   2  16 -12   48.21    7.58
   2 -16 -12   44.17    8.03
   2 -16 -11  195.40   14.25
   2 -16 -10   44.85    8.10
   2 -16  -9   17.90    6.74
   2 -16  -8   17.77    6.76
   2 -16  -7   -3.91    5.50
   2 -16  -6  169.65   14.14
   2 -16  -5   17.90    7.51
   2 -16  -4   89.58   11.22
   2 -16  -3   -3.80    6.42
   2 -16  -2   59.75   10.10
   2 -16  -1   43.25    9.09
   2 -16   0  136.13   13.82
   2 -16   1    2.50    7.49
   2 -16   2  154.47   14.73
   2 -16   3    3.95    7.30
   2 -16   4  105.24   13.08
  -2  16  -5  131.73    8.16
   2 -16   5  134.58   14.69
  -2  16  -6    7.11    3.51
   2 -16   6    7.29    7.86
  -2  16  -7   74.13    6.61
   2 -16   7   85.67   12.23
   2 -16   8  173.79   16.16
  -2  16  -8  160.90    9.46
   2 -16   9  109.98   13.77
  -2  16  -9   99.22    7.76
  -2  16 -10  112.31    8.30
   2 -16  10  105.38   13.72
   2 -16  11   16.06    8.21
  -2  16 -11   10.27    3.83
  -2  16 -12   76.69    7.32
   2 -16  12   72.01   12.36
   2 -16  13    7.77    8.57
  -2  16 -13   -0.05    3.51
  -2  16 -14    5.98    3.85
   2 -16  14   14.46    9.36
  -2  16 -15   33.03    5.72
   2 -16  15   34.15   10.68
  -2  16 -16   97.01    9.08
   2 -16  16   78.24   13.55
  -2  16 -17  156.02   11.55
   2 -16  17  162.19   17.55
   2 -16  18  146.27   17.25
  -2  16 -18  131.61   10.79
  -2  16 -19   41.11    6.89
   2  17 -16    4.87    4.63
   2  17 -15  114.92   10.94
   2  17 -14   10.92    5.53
   2  17 -13   10.92    5.48
   2 -17 -12   -1.64    4.94
   2  17 -12    6.85    5.19
   2 -17 -11   43.78    8.31
   2 -17 -10    2.43    5.24
   2 -17  -9  279.72   17.79
   2 -17  -8   16.14    6.87
   2 -17  -7   86.94   11.16
   2 -17  -6   10.02    6.40
   2 -17  -5    4.77    6.86
   2 -17  -4   15.38    7.16
   2 -17  -3   32.27    8.59
   2 -17  -2    0.45    6.13
   2 -17  -1   43.70    9.18
   2 -17   0    3.89    7.37
   2 -17   1   -0.31    7.34
   2 -17   2    7.15    7.09
   2 -17   3   30.78    9.13
   2 -17   4   14.44    8.19
  -2  17  -5  149.71    8.77
   2 -17   5  168.43   16.25
   2 -17   6    3.74    7.08
  -2  17  -6    8.24    3.51
   2 -17   7   97.09   13.47
  -2  17  -7   93.63    7.46
  -2  17  -8   12.11    3.63
   2 -17   8   11.39    9.01
  -2  17  -9    1.09    3.25
   2 -17   9    5.22    8.26
  -2  17 -10   16.68    4.24
   2 -17  10   23.13   10.21
  -2  17 -11   53.57    6.37
   2 -17  11   66.84   12.81
   2 -17  12   22.44   10.28
  -2  17 -12    7.24    3.72
   2 -17  13  161.42   17.60
  -2  17 -13  160.50   10.82
   2 -17  14    5.36    7.76
  -2  17 -14   10.56    4.39
  -2  17 -15   62.60    7.45
   2 -17  15   69.57   12.55
   2  18 -14   28.22    6.49
   2  18 -13   62.92    8.91
   2  18 -12  181.49   13.28
   2  18 -11  101.50   10.20
   2 -18 -11   76.57   10.30
   2 -18 -10   10.75    6.28
   2 -18  -9   -3.43    5.83
   2 -18  -8    3.14    5.75
   2 -18  -7   25.16    7.86
   2 -18  -6   73.33   10.89
   2 -18  -5   25.17    8.13
   2 -18  -4  151.30   14.89
   2 -18  -3   13.52    7.82
   2 -18  -2   32.16    9.20
   2 -18  -1    2.68    7.38
   2 -18   0    3.15    7.55
   2 -18   1   -2.50    7.40
   2 -18   2  148.31   15.39
   2 -18   3   25.77    9.32
   2 -18   4   26.87    9.62
   2 -18   5   10.00    8.90
   2 -18   6   23.16    8.93
   2 -18   7   44.88   11.42
   2 -18   8   56.32   11.99
   2 -18   9  101.64   14.31
   2 -18  10  124.50   15.69
   2 -18  11   13.58    8.46
   2 -18  12   23.10    9.09
   2  19 -13   15.06    5.76
   2  19 -12   23.12    6.20
   2  19 -11   25.10    6.73
   2 -19 -10   10.36    6.92
   2 -19  -9   26.81    8.11
   2 -19  -8   97.39   12.40
   2 -19  -7    6.21    6.70
   2 -19  -6   -0.63    6.63
   2 -19  -5   11.38    7.76
   2 -19  -4    2.33    7.01
   2 -19  -3   38.50   10.22
   2 -19  -2   76.08   12.31
   2 -19  -1   25.04    9.48
   2 -19   0   74.78   12.56
   2 -19   1   -3.96    8.24
   2 -19   2    4.24    8.00
   2 -19   3   12.19    7.98
   2 -19   4   38.65   10.99
   2 -19   5   30.56    9.75
   2 -19   6  206.50   19.68
   2 -19   7   13.99    8.74
   2 -19   8   44.73   10.50
   2  20 -11   35.48    7.41
   2 -20  -9   23.68    8.42
   2 -20  -8   -3.72    6.72
   2 -20  -7  104.13   13.31
   2 -20  -6   -1.01    6.86
   2 -20  -5  188.53   17.42
   2 -20  -4   14.62    7.63
   2 -20  -3   34.77   10.00
   2 -20  -2    4.62    8.04
   2 -20  -1    1.95    7.63
   2 -20   0    9.32    9.16
   2 -20   1  146.94   16.50
   2 -20   2   20.77   10.25
   2 -20   3  164.72   17.37
   2 -21  -7   11.49    7.95
   2 -21  -6   -4.30    7.53
   2 -21  -5   16.98    7.70
   2 -21  -4   64.46   11.85
   3   0 -26   28.70    6.46
   3   0 -25   -4.22    5.15
   3   0 -24   17.98    5.25
   3   0 -23   -1.04    4.30
   3   0 -22   81.70    8.47
   3   0 -21   -0.55    4.36
   3   0 -20  392.92   16.49
   3   0 -19   -0.62    3.49
   3   0 -18  177.67   10.73
   3   0 -18  179.38    9.76
   3   0 -17    1.26    3.87
   3   0 -17    0.52    3.40
   3   0 -16   70.56    7.10
   3   0 -15    4.97    4.15
   3   0 -14   28.65    4.92
   3   0 -13    4.39    3.87
   3   0 -12  378.27   12.40
   3   0 -12  397.99    9.99
   3   0 -11   -2.16    3.83
   3   0 -11    2.12    2.59
   3   0 -10  493.00   12.46
   3   0 -10  514.07   11.56
   3   0  -9    1.78    2.46
   3   0  -9   -1.19    2.94
   3   0  -8   -1.14    2.69
   3   0  -8    0.91    0.71
   3   0  -8   -0.15    2.24
   3   0  -7    3.45    2.66
   3   0  -7   -0.25    2.41
   3   0  -6  713.44   12.06
   3   0  -6  723.65   13.59
   3   0  -5   -1.28    2.52
   3   0  -4  275.87    8.53
   3   0  -3   -3.17    3.39
   3   0  -2   94.05    5.50
   3   0  -1   -1.14    3.59
   3   0   0 1637.98   20.22
   3   0   1   -0.63    3.54
   3   0   2  412.67   10.40
   3   0   3   -1.04    2.91
   3   0   4 1581.13   19.90
   3   0   4 1535.79   16.55
   3   0   5    0.21    1.54
   3   0   5   -2.80    2.92
   3   0   6 2441.98   24.26
   3   0   6 2459.39   24.75
   3   0   6 2390.50   23.15
   3   0   7   -0.50    1.83
   3   0   7    0.47    2.38
   3   0   7   -0.84    2.39
   3   0   8   21.32    2.97
   3   0   8   21.82    3.18
   3   0   8   21.99    3.35
   3   0   9   -0.06    1.93
   3   0   9    1.22    2.26
   3   0   9    2.03    2.38
   3   0  10 2504.16   28.62
   3   0  10 2443.36   24.80
   3   0  10 2443.48   24.40
  -3   0 -10 2385.53   28.36
   3   0  11   -0.07    2.70
   3   0  11    1.76    2.40
  -3   0 -11   -0.98    2.86
   3   0  11    3.05    2.56
   3   0  12 1347.96   23.07
   3   0  12 1309.75   17.81
   3   0  12 1347.97   18.47
  -3   0 -12 1287.95   22.57
   3   0  13    5.42    3.06
  -3   0 -13    1.82    3.76
   3   0  14  124.53    9.80
  -3   0 -14  133.35    8.63
   3   0  14  136.42    6.31
  -3   0 -15   -0.97    4.19
   3   0  15    3.77    4.92
   3   0  15    1.75    2.61
  -3   0 -16  285.84   12.85
   3   0  16  281.55   14.78
   3   0  16  302.70    8.27
  -3   0 -17   -6.04    4.43
   3   0  17   -2.05    4.69
   3   0  17    1.63    1.75
   3   0  18  388.10   18.09
  -3   0 -18  372.27   15.42
   3   0  19    1.91    4.50
  -3   0 -19   -3.46    4.28
   3   0  20    4.24    4.81
  -3   0 -20    4.76    3.95
   3   0  21   -9.17    6.16
  -3   0 -21   -5.46    4.80
   3   0  22   13.99    5.69
  -3   0 -22   27.51    5.92
   3   0  23   -2.14    5.24
   3   0  24   58.68    9.06
   3   0  25    2.48    5.24
   3   0  26   70.80   10.23
   3  -1 -26   23.48    6.13
   3   1 -26   18.53    6.05
   3  -1 -25   47.28    7.55
   3   1 -25   49.53    7.53
   3   1 -24   12.16    5.07
   3  -1 -24   18.07    5.86
   3   1 -23   28.28    5.94
   3  -1 -23   32.53    6.08
   3   1 -22   43.89    6.70
   3  -1 -22   46.10    6.89
   3   1 -21   84.34    8.72
   3  -1 -21   94.32    8.79
   3  -1 -20    2.95    3.68
   3   1 -20    6.87    4.38
   3   1 -19    3.16    3.83
   3  -1 -19    0.74    3.98
   3   1 -18  100.93    8.47
   3  -1 -18   97.02    8.05
   3  -1 -18  109.62    7.37
   3  -1 -17  330.70   13.65
   3   1 -17  322.58   13.71
   3   1 -16   15.18    5.15
   3  -1 -16    8.88    4.05
   3  -1 -15  782.52   18.88
   3   1 -15  790.90   19.48
   3   1 -15  756.94   19.77
   3   1 -14  125.92    8.42
   3  -1 -14  105.43    7.78
   3   1 -14  122.23    5.63
  -3   1  13  171.48    8.67
   3  -1 -13  156.24    8.39
   3   1 -13  141.50    8.35
   3   1 -13  150.85    6.37
   3  -1 -12   79.15    6.09
   3   1 -12   77.60    4.82
   3   1 -12   62.64    5.77
   3  -1 -11   99.73    6.40
   3  -1 -11   93.01    4.18
   3   1 -11  102.65    5.38
   3   1 -11   96.06    6.54
   3  -1 -10   18.02    2.14
   3   1 -10   20.48    4.01
   3   1 -10   24.76    3.12
   3  -1 -10   30.09    4.08
   3  -1  -9  363.24    7.69
   3  -1  -9  364.13    9.99
   3  -1  -9  369.96   10.14
   3   1  -9  382.93    9.83
   3   1  -9  367.74   10.74
   3   1  -8   11.50    3.40
   3  -1  -8   14.71    3.19
   3   1  -8   10.75    2.61
   3  -1  -8    5.08    2.65
   3  -1  -7  472.80   11.53
   3   1  -7  467.19   10.86
   3  -1  -7  449.23    9.86
   3  -1  -6   36.20    4.02
   3  -1  -6   32.76    3.21
   3  -1  -5  118.01    6.23
   3  -1  -5  117.66    4.60
  -3   1   4    5.07    2.18
   3  -1  -4   12.46    2.32
   3  -1  -4    8.57    3.41
   3  -1  -3  559.26   12.34
   3  -1  -2  378.68   10.44
   3  -1  -1 1273.80   18.39
   3  -1   0 1295.41   18.60
   3  -1   1  608.69   13.05
   3  -1   2    3.62    3.04
   3  -1   3  101.71    3.93
   3  -1   3  116.63    6.17
   3  -1   4   63.59    4.83
   3  -1   4   63.37    4.90
   3  -1   4   61.12    3.38
   3  -1   5 1280.93   18.35
   3  -1   5 1218.90   15.08
   3  -1   5 1289.21   18.48
   3  -1   6  665.76   13.45
   3  -1   6  647.04   11.69
   3  -1   6  653.87   13.45
   3   1   6  634.60   12.50
   3  -1   7  676.29   13.49
   3  -1   7  636.96   12.36
  -3   1  -7  644.01   12.48
   3  -1   7  661.81   13.40
   3   1   7  650.85   13.23
   3  -1   8 1439.46   19.78
   3  -1   8 1413.83   19.39
   3   1   8 1447.85   17.63
   3   1   8 1411.57   18.87
  -3   1  -8 1398.94   19.24
   3   1   8 1461.28   20.78
   3  -1   8 1428.33   19.43
   3  -1   9   49.14    4.38
   3   1   9   51.16    3.77
   3   1   9   52.75    4.59
  -3   1  -9   44.51    4.36
   3  -1   9   54.86    4.40
   3   1   9   51.48    4.06
   3  -1   9   53.42    4.32
  -3   1 -10   25.46    3.92
   3  -1  10   30.04    3.83
   3   1  10   28.90    3.74
   3  -1  10   26.76    3.52
   3   1  10   28.58    3.40
   3   1  10   32.06    3.17
   3  -1  11   30.23    4.24
  -3   1 -11   27.17    4.36
   3   1  11   24.08    2.86
   3   1  11   30.54    4.08
   3  -1  11   31.18    4.02
   3   1  11   22.66    4.97
   3   1  11   25.91    3.35
  -3   1 -12   16.59    3.89
   3  -1  12   25.76    4.10
   3   1  12   24.93    2.91
   3   1  12   20.17    3.61
   3  -1  12   25.17    3.85
   3   1  12   19.43    3.10
   3   1  12   13.35    5.13
  -3   1 -13   44.26    5.29
   3  -1  13   59.10    5.23
   3   1  13   52.33    4.17
   3   1  13   60.41    4.01
   3   1  13   43.44    6.51
   3   1  14  172.95    5.85
   3   1  14  139.92   11.25
   3   1  14  176.58    6.72
   3  -1  14  183.43    7.98
  -3   1 -14  160.75    9.11
  -3   1 -15  211.95   10.68
   3   1  15  187.88   12.34
   3   1  15  216.90    5.89
   3  -1  15  219.79    8.77
   3   1  16    0.89    5.29
   3   1  16   10.15    1.55
  -3   1 -16    7.93    4.58
   3  -1  16   11.71    3.55
  -3   1 -17    1.25    3.71
   3   1  17    1.09    4.65
   3  -1  17   -9.76    5.93
   3  -1  17    2.86    2.84
   3   1  18  -10.22    5.82
   3  -1  18   -4.49    5.37
  -3   1 -18    0.18    3.70
   3  -1  18    4.93    2.51
  -3   1 -19   -0.45    3.87
   3   1  19   -6.94    6.31
   3  -1  19   -2.92    4.85
   3  -1  20   -2.63    4.96
   3   1  20   -2.27    5.66
  -3   1 -20    0.48    4.10
   3  -1  21   71.90    9.12
   3   1  21   68.28    9.17
  -3   1 -21   84.91    8.79
  -3   1 -22   15.89    5.01
   3  -1  22   13.01    5.44
   3   1  22   15.33    5.79
   3   1  23   55.32    8.66
   3  -1  23   56.60    8.36
  -3   1 -23   51.91    6.89
   3   1  24   -2.14    5.00
   3  -1  24   -3.44    5.19
  -3   1 -24    2.13    3.73
  -3   1 -25    0.51    4.21
   3   1  25   -1.90    5.07
   3  -1  25   -1.30    4.80
   3  -1  26    2.31    4.77
   3   1  26    2.54    5.10
   3   1  27   30.64    7.83
   3   2 -26    3.64    4.84
   3  -2 -26   -2.61    4.28
   3   2 -25   -3.39    4.79
   3  -2 -25    2.90    4.50
   3  -2 -24   12.32    5.26
   3   2 -24    8.81    4.44
   3  -2 -23   56.48    7.36
   3   2 -23   52.87    7.68
   3   2 -22  108.29   10.00
   3  -2 -22  101.16    9.36
   3   2 -21   36.61    6.25
   3  -2 -21   28.49    5.83
   3  -2 -20  229.77   12.69
   3   2 -20  208.21   12.23
   3   2 -19  427.61   16.72
   3  -2 -19  405.03   16.18
   3   2 -19  389.82   15.18
   3   2 -18   93.32    8.37
   3   2 -18   83.21    7.44
   3  -2 -18   83.77    7.78
   3  -2 -18  100.55    6.72
   3   2 -17  273.13   12.83
   3  -2 -17  269.27   12.34
   3   2 -16  193.04   10.82
   3  -2 -16  182.57   10.20
   3   2 -16  193.10    6.52
   3   2 -15   77.95    7.41
   3  -2 -15   63.76    6.57
   3   2 -15   72.26    4.51
   3   2 -14   -6.00    5.29
   3  -2 -14    6.98    3.97
   3   2 -14    5.60    2.29
  -3   2  13  154.96    8.18
   3  -2 -13  148.94    6.46
   3  -2 -13  144.10    8.11
   3   2 -13  149.37    6.26
   3   2 -13  139.70    8.46
  -3   2  12  101.02    6.49
   3  -2 -12   92.00    6.32
   3  -2 -12   86.77    5.13
   3   2 -12   92.96    5.17
   3   2 -12   86.20    6.70
   3  -2 -11  722.69   15.34
   3   2 -11  748.22   16.76
   3  -2 -11  749.21   13.44
  -3   2  10  215.26    8.05
   3  -2 -10  218.46    8.17
   3  -2 -10  213.71    7.29
   3   2 -10  216.51    9.11
  -3   2   9  411.81   10.44
   3  -2  -9  408.59    9.85
   3  -2  -9  420.99   10.37
  -3   2   9  405.99   10.49
   3   2  -9  409.52   11.67
  -3   2   8  218.31    7.18
   3  -2  -8  209.87    7.17
   3   2  -8  200.77    8.17
  -3   2   8  206.32    7.58
   3  -2  -7  152.56    5.86
  -3   2   7  155.36    6.60
  -3   2   6   27.80    3.18
   3  -2  -6   27.40    2.68
   3   2  -5 1303.12   10.52
   3  -2  -5 1365.41   13.71
  -3   2   5 1310.45   18.86
   3   2  -4   10.20    1.76
   3  -2  -4   10.96    1.80
  -3   2   4    7.76    2.21
   3  -2  -4   11.80    3.43
   3  -2  -3  213.69    4.56
   3  -2  -3  213.84    8.28
   3   2  -3  210.16    5.65
   3   2  -2  111.31    4.70
   3  -2  -2  120.62    6.74
   3   2  -1  171.75    6.31
   3  -2  -1  189.37    8.15
   3  -2   0  392.09   11.06
   3  -2   1  461.13   11.90
   3  -2   1  448.82   11.72
   3  -2   2  327.87   10.23
   3  -2   2  327.09   10.08
   3  -2   2  328.56    5.55
   3  -2   3 1349.55   19.95
   3  -2   3 1344.19   19.65
   3  -2   3 1386.19   12.76
   3  -2   4  190.19    7.90
   3  -2   4  184.17    7.77
   3  -2   4  183.34    5.30
   3  -2   5 1565.44   16.27
  -3   2  -5 1578.73   20.74
   3  -2   5 1628.27   21.74
  -3   2  -5 1678.49   16.80
   3  -2   6    7.53    3.20
   3  -2   6    8.67    1.97
  -3   2  -6    7.23    2.14
  -3   2  -6    7.87    2.37
   3  -2   7  116.97    5.37
  -3   2  -7  120.04    5.88
   3  -2   7  127.08    6.86
  -3   2  -7  115.85    5.39
   3  -2   8  363.51   10.94
   3  -2   8  352.62    9.60
  -3   2  -8  353.18    9.61
  -3   2  -8  352.64    9.88
   3  -2   9  414.38   12.04
   3  -2   9  430.03   11.20
  -3   2  -9  419.04   11.17
   3  -2  10  225.99    9.37
   3   2  10  243.83    6.81
   3  -2  10  236.65    8.86
   3   2  10  231.62   11.66
  -3   2 -10  223.87    8.78
   3   2  11  659.61   16.26
   3   2  11  624.58   10.25
   3  -2  11  618.61   14.97
   3  -2  11  641.28   15.17
   3   2  11  564.62   18.08
  -3   2 -11  608.15   14.71
   3  -2  12   84.34    6.53
   3   2  12   79.62    3.85
   3   2  12   78.37    5.01
  -3   2 -12   75.77    6.33
   3  -2  12   83.04    5.98
   3   2  12   74.78    7.87
   3   2  13   63.69    8.04
   3  -2  13   66.10    5.93
   3   2  13   66.40    4.65
   3   2  13   64.03    3.29
  -3   2 -13   63.50    6.17
   3   2  14  232.43   13.49
  -3   2 -14  228.70   10.63
   3   2  14  245.09    8.00
   3   2  14  201.45    4.78
   3  -2  14  232.56    9.96
   3  -2  15  278.70   10.74
   3   2  15  299.88    8.61
   3   2  15  277.06   14.86
  -3   2 -15  282.40   12.08
   3   2  16   25.19    2.85
   3   2  16   11.91    5.40
   3  -2  16   27.87    4.65
  -3   2 -16   26.14    5.36
  -3   2 -17   36.15    5.58
   3   2  17   20.46    6.02
   3  -2  17   35.64    4.86
  -3   2 -18   12.45    4.75
   3  -2  18   11.40    3.53
   3   2  18    8.26    4.97
  -3   2 -19   67.56    7.49
   3  -2  19   71.49    8.61
   3  -2  19   85.04    6.09
   3   2  19   58.98    8.20
   3  -2  20  130.24   11.29
  -3   2 -20  123.32    9.82
   3   2  20  152.17   12.69
  -3   2 -21    1.13    4.03
   3  -2  21   -1.47    4.83
   3   2  21   -0.17    4.93
   3  -2  22   17.50    5.46
  -3   2 -22   23.74    5.65
   3   2  22   16.59    6.41
  -3   2 -23    1.59    3.68
   3   2  23   -0.25    4.99
   3  -2  23    0.79    4.35
   3  -2  24   -6.77    5.43
  -3   2 -24   -0.26    3.93
   3   2  24    0.75    4.92
   3   2  25   52.53    9.36
  -3   2 -25   55.74    7.92
   3  -2  25   47.37    8.20
   3   2  26    9.73    6.11
   3  -2  26    7.40    5.24
   3   2  27   64.68   10.36
   3  -3 -26   89.91    9.98
   3  -3 -25   -3.45    4.53
   3   3 -25    8.00    5.55
   3   3 -24  185.30   13.10
   3  -3 -24  181.74   12.89
   3  -3 -23   28.19    5.76
   3   3 -23   28.05    5.92
   3   3 -22  107.00    9.96
   3  -3 -22   77.56    8.43
   3   3 -21   14.29    5.33
   3  -3 -21   12.88    4.63
   3   3 -20   44.91    6.98
   3  -3 -20   44.93    6.47
   3  -3 -19    8.64    4.37
   3  -3 -19    4.51    2.03
   3   3 -19    4.47    4.52
   3  -3 -18   81.81    5.30
   3   3 -18   94.33    8.61
   3   3 -18   85.90    3.97
   3  -3 -18   88.36    7.81
   3   3 -18   80.27    7.83
   3  -3 -17   61.27    6.63
   3  -3 -17   59.24    4.74
   3   3 -17   73.47    7.91
   3   3 -17   64.09    7.26
   3   3 -17   60.68    3.85
   3  -3 -16 1048.22   22.81
   3   3 -16 1039.23   24.00
   3   3 -16 1095.44   15.86
   3   3 -16 1058.74   25.24
   3  -3 -15   55.46    6.02
   3  -3 -15   46.35    4.54
   3   3 -15   53.57    4.12
   3   3 -15   49.61    6.27
   3   3 -15   64.28    7.43
   3  -3 -14  424.97   12.47
   3  -3 -14  462.98   13.97
   3   3 -14  453.83   15.00
  -3   3  13    9.05    3.40
   3   3 -13   -3.11    5.03
   3  -3 -13    9.77    3.73
   3  -3 -13    2.82    2.93
  -3   3  12  328.72    9.83
   3   3 -12  343.50   12.42
   3  -3 -12  337.34   10.64
  -3   3  12  362.78   11.21
   3  -3 -12  322.08   10.89
   3   3 -11   43.41    5.73
   3  -3 -11   37.03    4.16
   3  -3 -11   38.46    4.34
  -3   3  11   39.21    3.85
   3  -3 -10  515.10   12.12
  -3   3  10  518.15   12.31
   3  -3 -10  506.08   12.71
  -3   3  10  506.16   11.98
   3   3 -10  541.97   14.23
  -3   3   9   18.54    2.86
   3  -3  -9   15.91    2.98
   3   3  -9   22.58    4.70
  -3   3   9   18.67    3.00
   3  -3  -8  523.62   10.81
  -3   3   8  527.24   12.54
  -3   3   8  526.63   10.74
  -3   3   7  679.09   11.26
   3  -3  -7  718.60   11.49
  -3   3   7  701.57   14.48
  -3   3   6  195.37    5.74
   3  -3  -6  218.49    5.93
  -3   3   6  199.00    7.99
  -3   3   5   36.37    3.87
   3  -3  -5   33.62    2.44
   3  -3  -4   67.24    2.76
  -3   3   4   57.72    4.66
   3  -3  -3  188.99    3.77
   3   3  -3  195.26    6.32
   3   3  -2  369.11    8.91
   3  -3  -2  380.74   11.24
   3  -3  -2  367.82    4.05
   3  -3  -1  160.30    7.75
   3   3  -1  157.30    6.52
   3  -3   0  425.79   11.84
   3   3   0  407.66   10.47
   3  -3   1   85.16    2.11
   3  -3   1   88.75    6.32
   3  -3   2  164.23    7.83
   3  -3   2  157.21    3.57
   3  -3   3   51.41    2.57
   3  -3   3   52.90    5.14
   3  -3   4 1015.19   18.26
   3  -3   4  985.85   11.47
  -3   3  -4 1022.59   11.62
  -3   3  -5   19.98    2.36
   3  -3   5   19.21    4.10
   3  -3   5   19.05    2.24
  -3   3  -5   19.27    3.26
  -3   3  -5   22.24    3.35
   3  -3   6  791.51   16.85
  -3   3  -6  814.45   16.35
   3  -3   6  756.85   12.26
  -3   3  -6  777.29   15.32
  -3   3  -6  808.84   12.41
   3  -3   7   31.05    4.50
  -3   3  -7   32.56    3.43
  -3   3  -7   31.71    3.90
   3  -3   7   36.89    3.39
  -3   3  -7   34.58    3.74
   3  -3   8 1463.08   23.54
  -3   3  -8 1472.19   22.49
   3  -3   8 1457.49   19.41
  -3   3  -8 1466.91   19.13
  -3   3  -8 1453.07   20.75
   3  -3   9   19.32    4.59
  -3   3  -9   16.19    3.24
  -3   3  -9   15.83    2.93
   3  -3   9   10.40    2.57
  -3   3  -9   18.88    3.52
  -3   3 -10   25.49    3.96
  -3   3 -10   26.38    3.41
   3   3  10   24.67    5.24
  -3   3 -10   22.78    3.58
   3  -3  10   31.33    5.15
   3  -3  10   27.34    3.61
  -3   3 -11    8.96    3.70
   3   3  11   -8.03    6.10
   3   3  11    0.52    1.59
  -3   3 -11   -0.90    2.58
   3  -3  11    5.69    4.63
  -3   3 -11   -0.14    2.26
   3  -3  11   -0.79    2.83
   3   3  12  575.94    8.64
  -3   3 -12  568.31   14.56
  -3   3 -12  552.08   14.87
   3   3  12  566.50   19.20
  -3   3 -12  558.59   12.60
   3  -3  12  571.67   15.09
   3  -3  12  586.20   16.22
   3   3  13   97.55    9.35
   3   3  13  106.93    3.39
  -3   3 -13  117.85    7.55
  -3   3 -13  115.75    7.02
   3  -3  13  116.95    7.98
  -3   3 -14  380.05   13.61
  -3   3 -14  382.91   12.21
   3   3  14  400.93   10.66
   3   3  14  375.74   16.61
   3  -3  14  395.55   13.79
   3   3  15    1.75    2.38
  -3   3 -15    3.14    3.71
   3  -3  15   -1.79    4.39
  -3   3 -16  108.44    8.35
   3   3  16   99.28   10.12
   3  -3  16  128.62    8.49
   3   3  16  119.21    5.63
  -3   3 -17   22.26    4.97
   3   3  17   10.74    5.78
   3  -3  17   16.48    4.48
   3   3  17   22.87    2.66
   3   3  18    3.57    4.85
  -3   3 -18    5.90    3.73
   3   3  18    5.64    1.57
   3  -3  18    3.98    3.62
   3   3  19   26.09    6.57
  -3   3 -19   23.66    5.17
   3  -3  19   29.55    4.98
  -3   3 -20   76.37    8.17
   3   3  20   72.83    9.47
   3   3  21    1.36    5.29
   3  -3  21   -3.10    4.81
  -3   3 -21    4.32    4.43
   3  -3  22   67.94    8.89
   3   3  22   68.50    9.78
  -3   3 -22   78.14    8.54
  -3   3 -23   -1.38    3.92
   3  -3  23    0.69    4.28
   3   3  23    7.23    6.19
   3   3  24   37.28    8.34
  -3   3 -24   37.21    6.53
   3  -3  24   33.25    6.91
   3   3  25    8.44    6.19
   3  -3  25   -0.44    4.97
  -3   3 -25    0.01    3.91
   3   3  26    6.00    6.04
   3  -3  26   -2.90    5.13
   3   3  27    5.73    5.94
   3  -4 -26   14.37    5.44
   3  -4 -25    9.48    5.00
   3   4 -25   11.25    5.60
   3  -4 -24   18.85    5.68
   3   4 -24   21.80    5.67
   3   4 -23    0.19    3.57
   3  -4 -23   -0.62    3.90
   3   4 -22   71.47    8.19
   3  -4 -22   65.74    7.95
   3  -4 -21  221.21   12.89
   3   4 -21  233.78   13.69
   3   4 -20  108.76    9.72
   3  -4 -20  121.69    9.54
   3  -4 -19  325.54   14.33
   3  -4 -19  335.74    9.27
   3   4 -19  307.88   14.86
   3   4 -18  134.67    9.91
   3  -4 -18  128.38    6.23
   3   4 -18  120.67    5.28
   3  -4 -18  121.39    8.95
   3  -4 -17  124.67    8.80
   3  -4 -17  124.25    6.38
   3   4 -17  103.60    8.57
   3   4 -17  133.37   10.15
   3   4 -17  120.45    5.61
   3  -4 -16   66.15    6.72
   3   4 -16   57.24    7.20
   3  -4 -16   62.78    5.77
   3  -4 -16   61.82    5.09
   3   4 -16   40.98    6.48
   3  -4 -15   43.14    5.51
   3  -4 -15   40.86    4.95
   3  -4 -15   34.25    4.15
   3   4 -15   36.83    5.78
   3   4 -15   44.38    6.85
   3  -4 -14   14.90    4.12
   3   4 -14   13.21    5.40
   3   4 -14   13.78    5.36
   3  -4 -14   11.52    3.10
   3  -4 -14    8.78    2.98
  -3   4  14   14.43    2.93
   3  -4 -13  564.75   13.83
  -3   4  13  556.95   13.25
   3   4 -13  587.12   19.05
   3  -4 -13  564.55   14.97
   3   4 -13  559.90   16.49
  -3   4  13  565.99   14.66
   3  -4 -13  586.03   15.46
   3  -4 -12  107.79    6.98
   3  -4 -12   96.96    6.31
   3  -4 -12   99.30    6.28
   3   4 -12  104.72    8.01
  -3   4  12   96.21    5.88
   3   4 -12  105.29    8.93
  -3   4  12   95.05    6.05
   3  -4 -11  171.85    7.70
   3  -4 -11  159.11    7.67
  -3   4  11  154.03    7.32
   3  -4 -11  150.04    8.11
   3   4 -11  156.03    9.01
   3  -4 -10  274.40    8.96
   3   4 -10  274.18   10.79
   3  -4 -10  265.66    9.75
  -3   4  10  261.47    9.48
  -3   4  10  264.13    8.68
   3  -4  -9  357.44   11.12
   3  -4  -9  371.81    9.82
  -3   4   9  349.12   11.02
  -3   4   9  363.74    9.48
   3  -4  -8  152.97    5.97
  -3   4   8  144.70    7.33
   3  -4  -8  153.67    7.63
  -3  -4   8  142.39    3.63
  -3   4   8  144.48    5.84
   3  -4  -7   50.64    3.38
   3  -4  -7   47.68    4.87
  -3   4   7   51.72    4.68
  -3  -4   7   43.70    2.40
  -3   4   7   50.97    3.39
   3  -4  -6   41.16    2.79
  -3   4   6   42.82    2.93
   3  -4  -6   43.59    4.70
  -3   4   6   40.82    4.36
  -3  -4   6   35.57    2.42
   3  -4  -5    5.40    1.42
  -3   4   5    7.26    1.60
  -3  -4   5    1.69    1.67
   3  -4  -5    6.35    3.27
  -3   4   5    7.73    2.92
  -3   4   4  172.22    4.09
   3  -4  -4  170.80    8.13
  -3   4   4  191.38    8.18
  -3  -4   4  187.19    6.04
   3  -4  -4  195.93    4.21
  -3  -4   3  320.34    8.40
   3  -4  -3  319.78    4.41
   3  -4  -3  313.24   10.68
   3  -4  -2   62.15    5.53
  -3  -4   2   62.21    4.21
   3   4  -2   74.50    5.25
   3  -4  -1   53.72    5.51
  -3  -4   1   43.04    3.94
   3   4  -1   51.06    5.00
   3  -4   0  427.21   12.50
   3   4   0  445.30   11.79
  -3  -4   0  446.88   11.50
   3  -4   1 1299.55   21.49
  -3  -4  -1 1321.50   20.42
  -3   4  -2  599.88    6.38
   3  -4   2  585.80    6.39
   3  -4   2  604.71   14.89
  -3  -4  -2  618.70   14.66
   3  -4   3  589.64   14.86
  -3  -4  -3  604.40   15.18
   3  -4   3  587.21    7.66
  -3   4  -3  634.91    7.78
  -3   4  -4  520.61    8.27
   3  -4   4  507.34   14.09
  -3  -4  -4  537.89   14.66
   3  -4   4  520.06    8.24
   3  -4   5  551.88   15.01
  -3   4  -5  537.47   13.50
   3  -4   5  537.73    9.37
  -3   4  -5  543.10    9.36
  -3   4  -6   43.18    3.28
  -3   4  -6   41.31    4.36
   3  -4   6   39.67    5.36
  -3   4  -6   42.04    4.67
   3  -4   6   40.88    3.21
  -3   4  -7  148.58    6.01
  -3   4  -7  155.05    8.01
   3  -4   7  137.40    8.29
  -3   4  -7  148.13    7.41
   3  -4   7  147.62    6.02
   3  -4   8  742.23   18.18
  -3   4  -8  749.96   13.88
  -3   4  -8  743.28   15.87
   3  -4   8  723.80   13.77
  -3   4  -8  755.88   17.29
   3  -4   9 1310.25   23.96
  -3   4  -9 1316.42   19.47
  -3   4  -9 1311.14   22.82
  -3   4  -9 1288.46   20.56
   3  -4   9 1223.70   18.97
  -3   4 -10  749.11   17.57
  -3   4 -10  762.47   15.79
   3  -4  10  758.85   18.93
   3  -4  10  760.34   15.71
  -3   4 -10  800.54   16.05
   3   4  10  765.25   21.22
   3  -4  11  868.87   20.44
  -3   4 -11  874.44   19.13
   3  -4  11  877.92   17.74
  -3   4 -11  859.40   17.44
  -3   4 -11  833.79   16.44
   3   4  11  873.25   23.20
   3   4  12   41.90    7.44
   3  -4  12   40.16    6.02
  -3   4 -12   46.22    5.26
   3   4  12   38.88    2.47
   3   4  12   39.62    2.95
  -3   4 -12   45.49    4.28
   3  -4  12   43.79    4.88
  -3   4 -13  542.70   15.28
   3  -4  13  568.70   17.26
  -3   4 -13  546.10   13.08
   3   4  13  565.31   20.02
  -3   4 -14   21.74    4.65
   3  -4  14   24.65    5.71
   3   4  14   19.53    6.24
  -3   4 -14   25.27    3.34
   3  -4  15   55.18    6.90
  -3   4 -15   46.91    5.87
   3   4  15   34.04    6.98
  -3   4 -16   13.24    4.16
   3   4  16    4.07    5.40
   3  -4  16   11.34    4.77
  -3   4 -17   25.34    5.05
   3   4  17   31.02    3.29
   3   4  17   25.85    6.90
   3  -4  17   27.77    5.42
  -3   4 -18  190.79   11.51
   3  -4  18  200.00   11.03
   3   4  18  200.64   14.04
   3   4  18  215.84    7.16
  -3   4 -19  165.01   10.87
   3   4  19  188.69   13.95
   3  -4  19  197.02   10.92
   3  -4  20  120.55    8.65
   3   4  20  117.16   11.73
  -3   4 -20   99.26    8.92
   3   4  21   45.60    8.70
  -3   4 -21   47.17    6.99
   3   4  22    6.28    5.93
  -3   4 -22    3.69    3.74
   3  -4  22   -4.05    5.21
  -3   4 -23   19.67    5.15
   3   4  23   25.43    7.48
   3  -4  23    6.02    4.46
  -3   4 -24    1.49    3.95
   3  -4  24   -5.72    4.80
  -3   4 -25    5.80    4.30
   3  -4  25    2.30    4.63
   3   4  26   13.55    7.19
   3   4  27   53.67   10.01
   3  -5 -26   -1.58    3.99
   3   5 -25  198.57   14.17
   3  -5 -25  192.87   13.61
   3   5 -24    3.13    4.24
   3  -5 -24    0.03    4.01
   3   5 -23  144.19   11.60
   3  -5 -23  140.87   10.95
   3   5 -22    7.56    4.44
   3  -5 -22   -4.46    4.25
   3   5 -21   42.49    6.82
   3  -5 -21   44.05    6.60
   3  -5 -20    4.31    3.81
   3   5 -20   11.91    5.20
   3  -5 -19   12.40    4.46
   3   5 -19   18.04    5.22
   3   5 -19    8.97    1.94
   3  -5 -18   32.85    5.24
   3  -5 -18   39.00    3.74
   3  -5 -18   39.01    5.11
   3   5 -18   30.79    5.77
   3  -5 -17  817.49   15.49
   3  -5 -17  817.66   21.17
   3   5 -17  828.44   22.83
   3  -5 -17  828.83   21.02
   3  -5 -16   27.91    5.06
   3  -5 -16   21.77    4.19
   3  -5 -16   25.67    3.57
  -3   5  16   23.19    3.25
   3   5 -16   24.52    5.47
   3  -5 -15  425.30   14.23
   3  -5 -15  420.96   14.86
  -3   5  15  413.37   12.08
   3   5 -15  423.10   15.62
   3  -5 -15  421.57   11.94
   3  -5 -14   23.07    4.39
   3   5 -14   25.24    5.27
   3  -5 -14   29.36    4.86
   3  -5 -14   30.11    4.13
  -3   5  14   27.59    3.76
   3   5 -14   26.57    6.30
   3  -5 -13  232.12   10.86
  -3   5  13  249.33    9.78
  -3   5  13  251.82    9.79
   3   5 -13  244.71   11.59
   3  -5 -13  250.34    9.73
   3  -5 -13  250.56   10.15
   3   5 -13  265.54   13.68
   3   5 -12   31.27    5.65
   3  -5 -12   29.14    4.31
   3  -5 -12   27.46    4.79
   3  -5 -12   23.05    4.08
  -3   5  12   24.85    3.62
  -3   5  12   21.08    3.70
   3   5 -12   25.68    5.91
  -3  -5  12   19.23    1.52
   3   5 -11  111.52    8.18
   3  -5 -11  116.48    7.93
   3  -5 -11  104.83    6.81
  -3   5  11  119.82    6.97
  -3  -5  11   99.13    3.35
   3   5 -11  112.92    9.41
   3  -5 -11  108.94    6.42
   3  -5 -10   71.01    5.66
   3   5 -10   82.58    7.21
  -3   5  10   75.40    5.78
  -3  -5  10   67.54    3.14
  -3   5  10   70.44    4.81
   3   5 -10   80.20    7.98
   3  -5 -10   73.96    5.14
   3  -5  -9  377.22   11.91
  -3  -5   9  363.55    7.30
  -3   5   9  381.26   12.17
  -3   5   9  392.43    9.83
   3   5  -9  399.20   15.54
   3  -5  -9  380.90   10.02
  -3  -5   8  245.69    6.30
  -3   5   8  244.49    9.80
  -3   5   8  230.63    7.23
   3  -5  -8  254.00    7.64
   3  -5  -8  248.58    9.70
  -3  -5   7   41.41    3.17
   3  -5  -7   42.90    5.09
  -3   5   7   48.73    4.92
  -3   5   7   37.04    2.93
   3  -5  -7   39.39    3.23
   3  -5  -6   16.67    3.95
   3  -5  -6   16.74    2.17
  -3   5   6   13.56    1.90
  -3  -5   6   15.22    2.57
   3  -5  -5  547.60   14.32
  -3   5   5  567.24    8.18
  -3  -5   5  545.58   10.94
   3  -5  -4  243.23    9.74
  -3  -5   4  232.51    7.55
  -3   5   4  225.97    4.58
   3  -5  -3  113.55    7.02
  -3   5   3  110.24    2.59
  -3  -5   3  112.81    5.63
   3  -5  -2  266.68   10.35
  -3  -5   2  250.42    8.58
   3  -5  -1  336.16   11.75
  -3  -5   1  327.69   10.41
   3  -5   0  307.73   11.50
   3   5   0  328.73   11.28
  -3  -5   0  300.16   10.17
   3  -5   1  168.20    9.06
  -3  -5  -1  174.92    8.18
  -3   5  -2    8.38    1.02
   3  -5   2    5.40    3.68
  -3  -5  -2    8.22    2.83
   3  -5   3    3.92    4.19
  -3   5  -3    5.91    1.29
  -3  -5  -3    3.72    2.77
  -3   5  -4   67.60    3.22
   3  -5   4   66.30    6.63
  -3  -5  -4   64.17    5.89
  -3  -5  -5  658.06   17.67
   3  -5   5  666.63   17.48
  -3   5  -5  653.58   10.24
   3  -5   5  624.47   10.27
   3  -5   6  491.71   15.29
  -3   5  -6  485.77    9.67
  -3  -5  -6  501.25   15.89
   3  -5   6  457.32    9.59
   3  -5   7 1331.40   25.19
  -3   5  -7 1292.74   17.02
  -3  -5  -7 1414.28   27.20
   3  -5   7 1281.91   17.05
  -3   5  -7 1326.99   22.26
  -3   5  -8   58.59    5.21
   3  -5   8   62.25    7.06
  -3   5  -8   58.65    4.54
   3  -5   8   65.54    4.56
  -3   5  -9  206.54    7.93
   3  -5   9  203.81    7.95
  -3   5  -9  213.54    9.14
   3   5   9  213.61    7.92
   3  -5   9  211.81   11.31
   3   5  10  117.68    9.97
  -3   5 -10  111.00    6.48
   3  -5  10  124.79    9.40
  -3   5 -10  125.19    7.15
   3   5  10  126.53    6.01
   3  -5  10  127.33    6.92
   3  -5  11  352.38   14.51
  -3   5 -11  353.64   11.39
   3   5  11  361.68   16.10
  -3   5 -11  346.25   11.52
   3  -5  11  356.06   11.57
   3   5  11  354.66    8.82
   3  -5  12   31.54    6.47
  -3   5 -12   33.30    4.69
   3   5  12   28.43    7.41
  -3   5 -12   35.91    4.47
   3   5  12   36.31    2.95
   3  -5  12   44.37    5.11
  -3   5 -13  478.94   14.30
   3   5  13  444.05   18.61
  -3   5 -13  498.10   15.77
  -3   5 -13  477.88   13.15
   3  -5  13  473.64   17.09
  -3   5 -14   -4.58    4.22
   3   5  14   -0.75    6.39
  -3   5 -14   -1.33    3.29
  -3   5 -14    3.09    2.42
   3  -5  14    4.66    5.91
   3   5  15   98.24   10.55
  -3   5 -15  103.11    6.15
  -3   5 -15   90.73    7.39
   3  -5  15  111.94    9.52
  -3   5 -15  100.78    7.65
  -3   5 -16   64.00    6.70
   3   5  16   77.79    9.56
  -3   5 -16   72.55    6.57
  -3   5 -16   67.78    4.90
   3  -5  16   79.31    7.95
   3   5  17  194.96   14.08
  -3   5 -17  178.20    9.88
   3  -5  17  196.85   11.71
  -3   5 -17  191.17   10.93
   3   5  18    5.47    2.18
  -3   5 -18    2.38    3.78
   3   5  18   10.74    6.40
   3  -5  18   13.36    5.10
  -3   5 -19   43.72    6.67
   3  -5  19   43.63    6.50
   3   5  19   42.65    8.59
  -3   5 -20    5.13    4.26
   3   5  20    4.81    6.15
   3  -5  20    0.75    4.09
   3   5  21   60.05    9.76
  -3   5 -21   50.44    7.07
   3   5  22   12.07    6.99
  -3   5 -22    4.15    4.11
  -3   5 -23   32.28    6.47
   3   5  23   40.20    8.82
  -3   5 -24    3.35    4.49
   3   5  24   13.09    7.12
   3  -5  24    1.69    4.33
  -3   5 -25   35.25    6.88
   3   5  25   51.05   10.20
   3  -5  25   39.39    7.75
   3   6 -24   22.73    6.33
   3   6 -23    8.25    5.18
   3  -6 -23    8.06    4.17
   3   6 -22   38.03    7.17
   3  -6 -22   32.80    6.00
   3  -6 -21   21.16    5.04
   3   6 -21   33.97    6.54
   3   6 -20  229.28   13.82
   3  -6 -20  231.79   12.67
   3  -6 -19   29.88    5.24
   3   6 -19   28.24    6.40
   3  -6 -18  145.89    6.73
   3   6 -18  126.27    9.80
   3  -6 -18  143.44    9.56
   3  -6 -17   -0.09    3.27
   3   6 -17   -2.39    4.94
   3  -6 -17    2.47    2.47
  -3   6  17    2.24    1.91
   3  -6 -17   -0.31    2.68
   3  -6 -16   10.22    3.66
   3  -6 -16    6.83    3.31
   3   6 -16   11.20    4.37
   3  -6 -16   10.46    2.84
  -3   6  16   12.77    2.79
   3  -6 -15    3.30    3.24
   3  -6 -15    1.19    2.92
  -3  -6  15    1.87    0.80
  -3   6  15    6.53    2.76
   3   6 -15    1.86    4.96
   3  -6 -15    3.70    3.12
   3  -6 -14  171.61    8.24
  -3   6  14  181.77    8.88
   3   6 -14  185.45   10.73
   3  -6 -14  185.26    9.34
   3  -6 -14  179.38   10.44
   3  -6 -13  221.71    9.49
   3  -6 -13  217.12   11.43
  -3   6  13  216.21    9.75
  -3   6  13  215.85    9.21
   3   6 -13  227.57   11.46
   3  -6 -13  222.65    9.71
   3  -6 -12  459.26   13.38
  -3   6  12  467.99   14.02
  -3   6  12  458.67   12.50
   3  -6 -12  455.87   15.83
   3   6 -12  445.12   15.07
   3  -6 -12  463.38   12.99
   3  -6 -11   13.65    4.05
  -3   6  11   10.65    3.51
   3  -6 -11   21.11    4.95
   3  -6 -11   11.93    3.11
   3   6 -11   17.24    5.73
   3   6 -11   12.59    5.50
   3  -6 -10  234.08    9.85
   3   6 -10  249.17   13.36
  -3   6  10  218.94   10.00
  -3   6  10  218.12    7.98
   3  -6 -10  230.63    8.30
  -3  -6   9  236.98    7.20
   3  -6  -9  233.72    9.84
  -3   6   9  227.86    7.62
   3   6  -9  247.45   13.13
  -3   6   8  100.65    4.90
   3  -6  -8  114.00    7.36
   3   6  -8  121.16    9.70
  -3  -6   8  117.23    5.47
  -3  -6   7    6.72    2.60
   3  -6  -7    5.61    3.66
  -3   6   7    1.38    1.58
   3  -6  -6 1157.38   21.47
  -3   6   6 1154.91   13.24
  -3  -6   6 1121.84   17.09
  -3  -6   5  250.01    8.52
   3  -6  -5  251.37   10.55
  -3   6   5  246.56    5.60
   3  -6  -4  375.83   12.81
  -3   6   4  372.17    5.95
  -3  -6   4  355.84   10.48
   3  -6  -3   55.85    6.33
  -3  -6   3   45.27    4.45
  -3   6   3   41.95    1.81
  -3   6   3   50.77    5.19
  -3  -6   2  564.49   14.06
   3  -6  -2  564.50   15.71
  -3   6   2  586.23   15.48
   3  -6  -1   17.98    4.61
  -3  -6   1   19.11    3.62
  -3  -6   0  315.43   11.17
   3   6   0  296.36   12.27
   3  -6   0  297.46   12.00
   3  -6   1   44.89    6.08
  -3   6  -1   55.66    1.86
   3   6   1   54.62    6.07
  -3  -6  -1   57.99    5.27
  -3   6  -2  702.97    7.49
   3  -6   2  710.21   18.36
  -3  -6  -2  695.06   17.29
   3   6   2  669.83   17.39
   3  -6   3   66.40    7.12
  -3   6  -3   74.44    3.13
  -3  -6  -3   70.82    6.26
   3   6   3   75.26    6.62
  -3  -6  -4  743.99   19.06
   3  -6   4  702.88   18.86
   3   6   4  704.67   17.34
  -3   6  -4  751.29   10.06
  -3  -6  -5   -1.64    3.04
   3   6   5    6.40    3.78
   3  -6   5    5.30    5.34
  -3   6  -5    1.24    1.83
   3  -6   6  839.29   21.00
  -3   6  -6  859.08   12.96
   3   6   6  798.55   17.57
  -3  -6  -6  877.67   21.76
  -3   6  -7   52.84    3.94
   3   6   7   50.12    5.28
  -3  -6  -7   41.68    5.57
   3  -6   7   53.58    7.08
  -3   6  -8   50.14    4.26
  -3   6  -8   57.51    5.91
   3  -6   8   58.28    7.78
   3   6   8   48.41    5.02
  -3  -6  -8   47.16    6.03
   3  -6   9   22.22    6.49
   3  -6   9   22.08    3.68
  -3   6  -9   21.78    4.59
   3   6   9   30.64    7.80
  -3   6  -9   18.57    3.43
   3   6   9   15.55    3.65
   3   6  10 1090.74   27.22
  -3   6 -10 1092.03   18.68
   3  -6  10 1080.44   18.84
  -3   6 -10 1126.17   24.17
   3   6  10 1093.71   17.68
   3  -6  10 1118.28   25.67
   3  -6  11    9.77    3.45
   3   6  11    2.15    2.55
   3   6  11   11.46    6.53
  -3   6 -11    2.61    3.20
  -3   6 -11    1.44    3.43
   3  -6  11   -2.10    6.19
   3  -6  12  355.63   12.08
  -3   6 -12  318.80   11.49
   3   6  12  342.86   17.03
  -3   6 -12  348.54   14.11
   3   6  12  338.43    8.45
   3  -6  12  326.07   15.02
  -3   6 -13   29.31    4.64
  -3   6 -13   33.58    5.51
   3   6  13   51.37    9.35
   3  -6  13   26.85    6.98
   3   6  13   31.81    2.41
  -3   6 -14  122.53    8.74
  -3   6 -14  120.14    8.03
  -3   6 -14  123.62    7.39
   3   6  14  139.37   12.07
   3  -6  14  124.46   10.59
   3  -6  15   42.75    7.61
  -3   6 -15   44.82    5.51
  -3   6 -15   44.86    5.82
  -3   6 -15   45.63    4.71
   3   6  15   66.73    9.95
  -3   6 -16   -0.26    3.69
   3   6  16   10.81    6.58
  -3   6 -16    5.98    2.42
   3  -6  16    6.18    4.75
  -3   6 -17   62.78    6.79
   3   6  17   88.26   10.86
   3  -6  17   79.43    8.60
   3   6  18   22.33    7.18
  -3   6 -18   16.76    4.51
   3  -6  18   27.54    6.20
  -3   6 -19   18.76    5.19
   3   6  19   35.54    8.31
   3  -6  19   24.13    6.28
  -3   6 -20    9.56    4.53
   3  -6  20    5.70    4.42
  -3   6 -21   38.68    6.58
   3   6  21   35.14    8.47
   3  -6  21   27.98    6.19
  -3   6 -22    6.58    4.24
   3   6  22   21.00    7.52
  -3   6 -23    9.86    4.34
  -3   6 -24   42.23    6.85
  -3   6 -25    2.02    3.78
   3   7 -24   38.44    7.04
   3   7 -23    3.00    4.28
   3   7 -22   -0.32    3.86
   3   7 -21   47.93    7.23
   3   7 -20    5.70    4.43
   3   7 -19   -9.84    5.85
   3  -7 -18   24.50    3.36
   3   7 -18    3.76    5.24
   3  -7 -17   76.89    5.48
   3   7 -17   74.24    7.98
   3  -7 -16  104.09    6.52
  -3   7  16  104.22    7.06
   3   7 -16  110.69    9.20
   3  -7 -15  180.40    8.74
  -3   7  15  162.70    8.87
   3   7 -15  178.52   11.06
   3   7 -14    3.03    4.30
   3  -7 -14    1.61    3.15
  -3   7  14    6.21    3.27
   3  -7 -14    5.41    3.81
   3   7 -13    3.66    4.73
   3  -7 -13   -1.91    3.79
   3  -7 -13   10.58    4.67
  -3   7  13    2.21    2.96
  -3   7  13   -1.19    3.04
   3  -7 -12   45.88    6.48
   3   7 -12   46.49    6.49
   3  -7 -12   31.99    5.03
  -3   7  12   32.20    4.94
  -3   7  12   28.65    3.86
   3  -7 -11   17.26    4.05
   3   7 -11   37.14    6.71
   3  -7 -10  122.70    7.86
  -3   7  10  127.20    6.17
   3  -7  -9   79.21    6.66
  -3   7   9   82.15    4.85
   3  -7  -8  108.30    7.75
   3   7  -8  108.88    9.77
  -3   7   8  106.97    5.09
  -3   7   7  653.98   11.21
  -3  -7   7  646.45   14.24
   3  -7  -7  684.18   17.43
  -3  -7   6  429.37   12.08
  -3   7   6  439.21    8.38
   3  -7  -6  446.41   14.47
   3  -7  -5   22.85    4.79
  -3   7   5   20.61    2.01
  -3  -7   5   23.36    4.07
  -3   7   4   31.43    2.01
   3  -7  -4   25.34    4.88
  -3   7   4   30.33    4.44
  -3  -7   4   34.20    4.44
  -3   7   3  181.42    9.22
  -3  -7   3  168.25    8.41
  -3   7   3  161.93    3.79
   3  -7  -3  170.55    9.83
  -3  -7   2 1356.90   23.27
  -3   7   2 1422.82   25.31
   3  -7  -2 1352.13   25.64
  -3  -7   1  430.03   13.61
   3  -7  -1  445.08   15.24
  -3   7   0  408.36    5.07
   3  -7   0  390.93   14.49
  -3  -7   0  404.03   13.48
   3   7   0  411.89   15.08
   3  -7   1 1073.91   23.60
  -3   7  -1 1092.49    9.24
   3   7   1 1064.85   23.58
  -3  -7  -1 1091.07   22.39
   3  -7   2   20.87    5.31
  -3  -7  -2   21.45    4.37
   3   7   2   30.11    5.49
  -3   7  -2   20.84    1.73
  -3   7  -3   18.83    1.91
   3  -7   3   22.28    6.17
  -3  -7  -3    9.64    3.36
   3   7   3   19.63    4.74
   3  -7   4   40.79    7.07
  -3   7  -4   46.50    3.06
   3   7   4   32.70    5.23
  -3  -7  -4   41.86    5.41
   3  -7   5  744.19   20.81
   3   7   5  719.57   18.18
  -3   7  -5  727.70   11.47
  -3  -7  -5  753.05   20.70
  -3  -7  -6  500.38   17.30
   3  -7   6  488.79   17.49
  -3   7  -6  478.37   10.09
  -3   7  -6  520.71   16.56
   3   7   6  486.47   14.62
   3  -7   7  921.03   23.82
  -3   7  -7  882.58   14.44
  -3   7  -7  908.28   22.00
  -3  -7  -7  925.34   24.03
   3   7   7  881.61   19.03
  -3   7  -8  375.02   14.56
  -3   7  -8  339.64    9.82
   3  -7   8  350.23   15.65
   3   7   8  368.85   16.92
   3   7   8  354.99   11.99
  -3   7  -9   92.84    7.79
  -3   7  -9  100.95    6.15
   3   7   9  111.35   10.86
   3   7   9   93.36    6.59
   3  -7   9   93.76    9.68
  -3   7 -10  147.18    7.41
  -3   7 -10  154.99    9.96
   3   7  10  164.75   12.81
   3   7  10  153.42    7.56
   3  -7  10  130.81   10.67
   3   7  11   11.44    3.38
  -3   7 -11    3.35    3.15
   3  -7  11    6.02    6.67
   3  -7  12    4.49    6.27
  -3   7 -12    5.03    3.47
  -3   7 -13   14.05    3.97
   3  -7  13   19.35    7.31
   3   7  13   16.41    2.44
  -3   7 -14    4.35    3.41
   3  -7  14   19.01    6.76
   3   7  15   39.69    8.51
  -3   7 -15   19.15    4.20
   3  -7  15   27.54    7.02
  -3   7 -16   45.98    5.78
   3   7  16   54.84    9.66
   3  -7  16   50.04    7.79
  -3   7 -17    7.03    3.58
   3   7  17   20.46    8.05
   3  -7  17   19.86    6.40
   3   7  18   89.17   11.42
  -3   7 -18   60.74    7.03
   3  -7  18   78.57    9.03
  -3   7 -19   -9.61    4.61
   3  -7  19   -2.18    5.01
  -3   7 -20   40.49    6.14
   3  -7  20   52.55    7.94
  -3   7 -21   18.36    4.90
   3  -7  21   14.51    5.70
  -3   7 -22   14.61    4.87
  -3   7 -23    6.73    4.35
  -3   7 -24   16.11    5.41
  -3   7 -25    8.95    4.52
   3   8 -23   30.56    6.96
   3   8 -22  101.36   10.26
   3   8 -21   23.92    6.47
   3   8 -20    3.05    4.92
   3   8 -19  135.74   10.75
   3   8 -18   97.68    9.25
   3   8 -17   84.01    8.58
   3  -8 -17   94.12    6.27
   3   8 -16   11.23    4.64
  -3   8  16   17.22    3.83
   3  -8 -16   13.33    3.31
   3  -8 -15   18.13    3.85
   3   8 -15   19.64    5.31
  -3   8  15   16.50    3.95
   3  -8 -14   14.74    3.95
   3   8 -14   18.16    5.56
  -3   8  14   12.40    3.81
   3   8 -13  250.35   12.41
   3  -8 -13  241.39   10.85
  -3   8  13  236.16    9.82
   3  -8 -12   10.47    4.09
  -3   8  12   13.15    2.99
   3  -8 -11  404.87   14.15
  -3   8  10  242.97    8.45
   3  -8 -10  249.34   11.45
   3  -8  -9   -1.27    4.69
  -3   8   9    4.22    2.22
   3  -8  -8   11.18    4.70
  -3   8   8   13.66    2.43
   3  -8  -7  163.49    9.96
  -3   8   7  166.84    5.93
  -3  -8   6  519.92   14.46
   3  -8  -6  510.95   16.40
  -3   8   6  520.16    9.53
  -3   8   5  293.74    6.63
  -3   8   5  317.96   12.50
   3  -8  -5  284.59   12.86
  -3  -8   5  294.36   11.35
  -3  -8   4    4.18    3.57
  -3   8   4    2.65    3.13
   3  -8  -4   -0.92    4.55
  -3   8   4    4.18    1.32
   3  -8  -3 1396.58   27.12
  -3   8   3 1372.55   11.99
  -3   8   3 1419.24   26.51
  -3  -8   3 1321.53   24.08
   3  -8  -2  391.05   15.27
  -3   8   2  410.44   14.56
  -3  -8   2  402.01   13.68
  -3   8   2  387.32    6.07
   3  -8  -1  232.64   12.26
  -3   8   1  226.23   11.01
  -3  -8   1  219.53   10.68
   3   8  -1  234.70   12.35
   3  -8   0  258.39   13.12
  -3  -8   0  250.82   11.51
   3   8   0  261.54   12.65
   3  -8   1  720.64   20.68
  -3   8  -1  761.74    8.81
   3   8   1  752.95   20.79
  -3  -8  -1  762.18   19.93
   3  -8   2  106.38    9.13
   3   8   2  109.78    8.79
  -3  -8  -2  107.19    8.06
  -3   8  -2   99.98    3.70
   3  -8   3  837.02   22.97
  -3   8  -3  878.51   11.36
   3   8   3  879.93   21.66
  -3  -8  -3  892.64   22.40
  -3   8  -4   57.85    3.48
  -3  -8  -4   64.45    6.69
   3   8   4   64.82    6.82
   3  -8   4   64.01    8.18
   3  -8   5  486.37   18.15
  -3   8  -5  480.84    9.86
  -3  -8  -5  494.82   17.57
   3   8   5  495.83   16.05
   3  -8   6   15.71    7.17
  -3   8  -6   17.00    4.47
  -3   8  -6   15.30    2.92
   3   8   6   15.85    4.87
   3   8   7   11.36    4.30
   3  -8   7   17.59    7.60
  -3   8  -7   10.07    2.87
   3  -8   8   -2.29    7.47
  -3   8  -8    6.83    3.13
   3   8   8    2.32    3.54
  -3   8  -9  173.24    7.69
   3   8   9  181.53    9.26
   3  -8   9  167.58   12.39
  -3   8 -10  434.44   12.49
   3   8  10  437.79   13.21
   3  -8  10  447.22   18.70
  -3   8 -11  380.78   12.26
   3  -8  11  386.90   18.11
   3   8  11  379.95   11.83
   3  -8  12  103.92   10.63
  -3   8 -12  101.42    7.16
   3   8  12  113.42    6.26
  -3   8 -13  163.05    9.03
  -3   8 -13  161.79    9.45
   3   8  13  163.87    6.55
   3  -8  13  178.24   13.32
   3   8  14   23.76    2.25
  -3   8 -14   22.44    4.46
  -3   8 -14   25.84    4.32
   3  -8  14   28.54    7.62
  -3   8 -15   70.12    6.81
   3  -8  15   91.68   10.11
  -3   8 -15   72.60    6.42
   3  -8  16   74.88    9.54
  -3   8 -16   64.60    6.68
  -3   8 -17   35.45    5.68
   3  -8  17   54.47    8.30
  -3   8 -18   60.45    6.98
   3  -8  18   67.84    9.66
  -3   8 -19   63.63    7.14
   3  -8  19   75.35    9.52
  -3   8 -20   23.83    5.32
   3  -8  20   19.92    6.25
  -3   8 -21   -1.61    4.32
   3  -8  21    5.49    5.29
  -3   8 -22   10.32    4.52
  -3   8 -23    9.20    4.45
  -3   8 -24    5.64    4.41
   3   9 -23   10.92    5.94
   3   9 -22  318.29   17.41
   3   9 -21   -0.83    4.90
   3   9 -20   -0.57    4.26
   3   9 -19   -0.31    4.26
   3   9 -18  244.06   14.19
   3   9 -17   -2.92    4.45
   3  -9 -17   -1.91    3.21
   3   9 -16  543.08   19.45
   3  -9 -16  574.80   15.89
   3   9 -15    6.51    4.53
   3  -9 -15   13.20    3.87
   3  -9 -14  511.12   15.90
   3   9 -14  468.22   17.16
   3   9 -13   70.84    7.76
  -3   9  13   51.17    4.87
   3  -9 -13   54.50    6.21
   3  -9 -12   12.12    4.62
   3   9 -12   27.14    6.25
  -3   9  12    9.38    2.71
   3  -9 -11   19.24    5.10
   3  -9 -10   11.48    5.18
   3  -9  -9  128.47    9.44
  -3   9   9  128.66    6.02
   3  -9  -8  322.05   14.02
  -3   9   8  325.57    8.88
   3  -9  -7  154.05   10.52
  -3   9   7  150.33    5.83
   3  -9  -6  151.14   10.39
  -3   9   6  159.20    5.61
  -3  -9   6  178.75    9.51
  -3   9   6  167.75    9.67
  -3  -9   5   37.54    5.58
  -3   9   5   27.25    4.66
  -3   9   5   28.24    2.53
   3  -9  -5   26.79    6.36
  -3   9   4    4.33    1.45
   3  -9  -4    5.02    5.37
  -3   9   4    4.66    3.38
  -3  -9   4   12.89    4.54
   3  -9  -3  315.55   14.45
  -3   9   3  333.84   13.75
  -3  -9   3  293.95   12.62
  -3   9   3  320.09    6.48
   3  -9  -2   21.49    6.14
   3   9  -2   31.46    6.48
  -3   9   2   23.60    4.51
  -3  -9   2   35.27    5.56
   3  -9  -1    8.87    6.56
  -3  -9   1    6.57    4.08
  -3   9   1    4.11    3.75
   3   9  -1    3.89    4.51
   3  -9   0  287.19   14.54
  -3  -9   0  320.49   13.70
  -3   9   0  289.93   13.15
   3   9   0  305.46   14.51
   3  -9   1  367.64   16.16
  -3   9  -1  352.76   14.48
   3   9   1  385.51   16.04
  -3  -9  -1  351.63   14.60
   3   9   2    3.89    4.51
   3  -9   2    2.14    6.20
  -3   9  -2    5.37    2.00
  -3  -9  -2    1.93    3.68
   3  -9   3   29.35    7.16
   3   9   3   25.23    5.57
  -3  -9  -3   21.67    4.56
  -3   9  -3   27.02    2.80
  -3   9  -4   23.90    2.89
   3  -9   4   25.69    7.89
   3   9   4   23.66    5.62
   3  -9   5   10.95    7.01
  -3   9  -5    1.75    2.26
   3   9   5    2.57    4.13
  -3   9  -6  355.52    9.49
   3   9   6  352.66   14.14
   3  -9   6  385.01   17.56
  -3   9  -7  102.41    5.98
   3   9   7  113.89    8.56
   3  -9   7  106.73   10.60
  -3   9  -8  735.14   14.93
   3  -9   8  717.26   23.58
   3   9   8  718.62   19.29
   3  -9   9   64.58   10.08
  -3   9  -9   72.38    5.74
   3   9   9   66.14    6.67
   3  -9  10   20.30    8.16
  -3   9 -10   30.66    4.58
   3   9  10   27.09    4.77
   3  -9  11   63.61   10.06
  -3   9 -11   56.40    5.43
   3   9  11   50.64    5.29
  -3   9 -12   64.26    5.93
   3  -9  12   67.56   10.05
   3   9  12   74.89    5.69
   3  -9  13   16.94    7.21
   3   9  13   17.21    2.99
  -3   9 -13   14.30    3.99
   3   9  14  410.97    9.79
  -3   9 -14  436.64   14.82
   3  -9  14  407.27   19.26
  -3   9 -15   10.69    3.97
   3  -9  15   13.33    6.66
  -3   9 -16  195.23   10.80
   3  -9  16  207.90   14.70
  -3   9 -17    2.97    3.44
   3  -9  17   18.07    7.23
  -3   9 -18    3.03    3.31
   3  -9  18    6.94    6.29
  -3   9 -19   -1.94    3.75
   3  -9  19    3.48    5.52
  -3   9 -20   48.69    6.77
   3  -9  20   47.83    8.77
  -3   9 -21   -0.48    3.89
   3  -9  21   -2.53    5.16
  -3   9 -22  122.45   10.70
  -3   9 -23    2.10    3.85
  -3   9 -24    2.43    4.07
   3  10 -22   69.72    9.37
   3  10 -21  148.16   12.22
   3  10 -20   59.83    7.98
   3  10 -19  229.06   14.16
   3  10 -18  150.27   11.61
   3  10 -17  146.90   11.04
   3  10 -16    0.12    4.69
   3 -10 -16   -2.76    3.48
   3 -10 -15    1.16    3.45
   3  10 -15    8.08    4.98
   3  10 -14   57.10    7.38
   3 -10 -14   66.20    6.75
   3 -10 -13   84.18    7.61
   3  10 -13   90.51    8.55
   3  10 -12  467.72   16.75
  -3  10  12  448.95   12.95
   3 -10 -12  462.11   16.44
  -3  10  11  194.73    8.23
   3 -10 -11  211.07   11.67
   3 -10 -10  204.07   11.72
  -3  10   9  189.36    7.40
   3 -10  -9  180.52   11.36
   3 -10  -8  101.17    9.34
  -3  10   8   93.82    5.09
  -3  10   7   72.87    4.29
   3 -10  -7   69.66    8.23
  -3  10   7   76.80    7.20
  -3  10   6   78.72    4.20
   3 -10  -6   70.37    8.46
  -3  10   6   85.09    7.62
  -3  10   5   56.28    3.52
  -3 -10   5   77.89    7.47
  -3  10   5   57.19    6.64
   3 -10  -5   50.14    7.93
   3 -10  -4  212.98   12.86
  -3  10   4  224.33    6.20
  -3 -10   4  213.68   11.45
   3 -10  -3    6.13    6.30
  -3 -10   3   12.69    4.80
  -3  10   3    5.72    1.48
   3 -10  -2  142.74   11.49
  -3 -10   2  137.11    9.67
   3 -10  -1   36.43    8.19
  -3 -10   1   38.46    6.04
  -3 -10   0  185.25   11.32
   3 -10   0  168.79   12.31
   3 -10   1   41.21    8.03
   3 -10   2  246.42   14.64
  -3  10  -2  254.20    6.89
   3  10   2  253.63   13.55
  -3  10  -3  307.21    7.77
   3 -10   3  281.99   15.68
   3  10   3  302.46   14.61
   3  10   4  404.34   16.52
  -3  10  -4  399.22    9.42
   3 -10   4  418.89   18.53
   3  10   5   45.12    6.75
   3 -10   5   29.68    8.02
  -3  10  -5   45.57    3.92
   3 -10   6   32.99    8.28
   3  10   6   30.23    5.91
  -3  10  -6   27.46    3.40
   3 -10   7   65.52   10.34
  -3  10  -7   68.50    4.98
   3  10   7   85.58    8.08
   3  10   8    1.44    4.30
   3 -10   8   -2.66    7.45
  -3  10  -8    7.14    3.03
  -3  10  -9  283.22   10.16
   3  10   9  257.73   12.09
   3 -10   9  270.84   16.35
   3  10  10  358.30   13.52
  -3  10 -10  378.21   12.04
   3 -10  10  366.79   19.04
  -3  10 -11  398.22   12.85
   3  10  11  388.73   13.60
   3 -10  11  386.90   19.65
   3  10  12  201.59    9.28
   3 -10  12  217.11   15.28
  -3  10 -12  211.11    9.90
   3  10  13  188.24    8.46
  -3  10 -13  180.79    9.65
   3 -10  13  197.28   14.70
  -3  10 -14    2.53    3.08
   3 -10  14    4.90    6.23
  -3  10 -15    0.20    3.21
   3 -10  15    7.04    6.84
   3 -10  16   33.03    8.30
  -3  10 -16   30.31    5.24
  -3  10 -17   32.44    5.39
   3 -10  17   44.04    9.16
  -3  10 -18  200.17   12.01
   3 -10  18  226.53   16.41
  -3  10 -19   61.24    7.23
   3 -10  19   61.54    9.66
  -3  10 -20   59.17    7.54
   3 -10  20   58.83    9.67
  -3  10 -21   27.58    5.68
   3 -10  21   25.69    7.77
  -3  10 -22   -6.43    4.46
  -3  10 -23   -2.83    4.36
  -3  10 -24   12.02    5.01
   3  11 -21   77.81    9.46
   3  11 -20   13.68    5.63
   3  11 -19   25.79    6.17
   3  11 -18   -1.75    4.80
   3  11 -17  153.87   11.53
   3  11 -16    6.23    4.90
   3 -11 -16    2.53    3.33
   3  11 -15  332.57   15.48
   3 -11 -15  348.81   14.26
   3 -11 -14    1.16    3.97
   3  11 -14   10.43    5.33
   3  11 -13  397.79   16.10
   3 -11 -13  374.47   15.36
   3 -11 -12   -2.23    4.51
  -3  11  12    0.19    1.99
  -3  11  11   55.69    4.83
   3 -11 -11   62.13    7.47
   3 -11 -10    6.85    5.13
   3 -11  -9  116.71    9.60
  -3  11   8   -0.12    1.78
   3 -11  -8    7.03    5.67
   3 -11  -7  380.02   16.81
  -3  11   7  395.23    9.91
  -3  11   6    0.65    1.73
   3 -11  -6    9.64    6.35
  -3 -11   5    6.04    4.48
  -3  11   5    2.06    1.72
   3 -11  -5   12.46    7.01
  -3 -11   4   27.15    6.02
   3 -11  -4   25.36    7.68
  -3  11   4   15.78    2.21
   3 -11  -3   41.09    8.23
   3 -11  -2  259.09   15.05
   3 -11  -1  207.22   13.83
   3 -11   0   14.43    8.02
   3 -11   1   29.88    8.22
   3 -11   2   11.99    7.12
  -3  11  -3  172.59    6.53
   3 -11   3  161.60   12.89
   3 -11   4   39.03    9.21
  -3  11  -4   50.88    4.10
   3  11   5  275.89   14.51
  -3  11  -5  284.50    8.88
   3 -11   5  275.52   16.65
   3 -11   6  139.51   12.94
   3  11   6  146.81   10.84
  -3  11  -6  137.88    6.62
   3  11   7  883.89   23.95
   3 -11   7  870.19   28.23
  -3  11  -7  893.99   16.77
   3  11   8    1.27    3.98
   3 -11   8    1.15    7.88
  -3  11  -8   -1.99    3.10
   3  11   9   94.98    8.07
  -3  11  -9   91.07    6.45
   3 -11   9  105.53   11.58
   3  11  10  167.56   10.01
  -3  11 -10  160.42    8.32
   3 -11  10  172.89   14.50
   3  11  11   54.17    5.87
  -3  11 -11   53.69    5.52
   3 -11  11   48.27    9.29
   3  11  12   14.54    3.72
   3 -11  12    8.77    7.18
  -3  11 -12   11.84    3.49
  -3  11 -13  203.54   10.20
   3 -11  13  199.98   15.42
  -3  11 -14   14.01    4.12
   3 -11  14   16.05    7.79
   3 -11  15  208.37   16.04
  -3  11 -15  199.38   10.98
   3 -11  16   42.51    9.29
  -3  11 -16   33.05    5.50
  -3  11 -17   91.64    8.12
   3 -11  17  104.03   12.41
  -3  11 -18    0.03    3.39
   3 -11  18    3.48    6.81
  -3  11 -19    9.82    3.88
   3 -11  19    6.12    6.80
  -3  11 -20   -0.20    3.78
   3 -11  20   12.01    7.29
  -3  11 -21   49.06    7.02
   3 -11  21   60.82   10.29
  -3  11 -22    2.41    3.93
  -3  11 -23   83.80    9.28
   3  12 -21   -9.49    5.81
   3  12 -20  210.12   14.40
   3  12 -19   65.79    8.45
   3  12 -18   89.08    9.19
   3  12 -17   26.92    6.40
   3  12 -16   16.29    5.15
   3 -12 -15   16.09    4.92
   3  12 -15   10.73    5.37
   3  12 -14   83.34    8.69
   3 -12 -14   76.14    8.05
   3 -12 -13   -2.90    4.70
   3  12 -13    7.01    4.85
   3 -12 -12  386.97   16.60
   3 -12 -11   64.66    7.82
  -3  12  10  125.69    6.71
   3 -12 -10  119.79   10.06
   3 -12  -9  185.11   12.43
   3 -12  -8   18.18    5.97
  -3  12   7   -1.29    1.86
   3 -12  -7   -7.92    6.23
  -3  12   6  354.50    9.44
   3 -12  -6  335.13   16.67
   3 -12  -5   84.67    9.83
  -3  12   5   91.65    4.88
  -3  12   4  142.36    5.68
   3 -12  -4  136.15   11.76
   3 -12  -3  115.64   11.13
   3 -12  -2   47.96    9.27
   3 -12  -1   -2.07    6.99
   3 -12   0   69.23   10.43
   3 -12   1   -2.63    8.31
   3 -12   2  245.19   15.69
   3 -12   3   80.16   10.60
  -3  12  -3  105.39    5.43
  -3  12  -4  134.12    6.27
   3 -12   4  113.16   12.02
  -3  12  -5   53.15    4.46
   3 -12   5   45.27    8.85
   3 -12   6  262.16   16.81
  -3  12  -6  297.22    9.76
  -3  12  -7  313.12   10.39
   3 -12   7  299.95   18.24
   3 -12   8   39.09    9.50
  -3  12  -8   48.01    4.74
   3  12   9   10.74    4.39
   3 -12   9    6.50    6.48
  -3  12  -9    4.90    2.93
   3  12  10  251.77   12.77
   3 -12  10  246.65   17.23
  -3  12 -10  239.61   10.28
   3  12  11   96.79    8.11
  -3  12 -11   95.31    6.99
   3 -12  11   88.36   11.33
  -3  12 -12  331.01   12.71
   3 -12  12  343.95   20.23
  -3  12 -13   16.57    4.00
   3 -12  13   12.70    7.44
  -3  12 -14   79.48    7.15
   3 -12  14   84.71   11.52
  -3  12 -15  116.56    8.60
   3 -12  15  123.03   13.32
  -3  12 -16   26.34    5.03
   3 -12  16   20.60    8.38
  -3  12 -17   54.42    6.49
   3 -12  17   74.12   11.39
  -3  12 -18   33.08    5.58
   3 -12  18   37.14    9.43
  -3  12 -19    8.07    3.81
   3 -12  19   11.23    7.69
  -3  12 -20   28.75    5.94
   3 -12  20   32.61    9.03
  -3  12 -21   21.28    5.35
   3 -12  21   26.99    8.36
  -3  12 -22    2.94    3.90
  -3  12 -23   27.72    5.96
   3  13 -20   -1.05    4.59
   3  13 -19   -5.55    5.54
   3  13 -18   81.16    9.33
   3  13 -17  157.70   12.00
   3  13 -16   33.60    6.88
   3 -13 -15   45.12    6.57
   3  13 -15   43.99    7.07
   3  13 -14    9.41    5.24
   3 -13 -14    9.68    4.65
   3  13 -13    7.81    4.97
   3 -13 -13    4.38    4.60
   3 -13 -12    7.13    4.74
   3 -13 -11   50.49    7.74
   3 -13 -10   52.58    7.78
   3 -13  -9  176.66   12.93
   3 -13  -8  147.54   11.77
   3 -13  -7   -1.45    5.90
  -3  13   6   38.89    3.61
   3 -13  -6   38.87    7.66
  -3  13   5    0.32    1.43
   3 -13  -5   -1.63    6.36
  -3  13   4    5.74    1.71
   3 -13  -4   -6.43    6.68
   3 -13  -3   -5.87    6.75
   3 -13  -2  157.96   13.40
   3 -13  -1   37.39    8.24
   3 -13   0  413.78   20.36
   3 -13   1  205.42   14.79
   3 -13   2  100.38   11.73
  -3  13  -3  167.76    6.94
   3 -13   3  153.73   13.89
   3 -13   4   77.56   11.24
  -3  13  -4   84.26    5.34
  -3  13  -5  191.76    7.97
   3 -13   5  177.02   14.91
  -3  13  -6  275.45    9.71
   3 -13   6  236.14   16.85
   3 -13   7   19.39    8.82
  -3  13  -7   11.08    2.98
  -3  13  -8  281.78   10.62
   3 -13   8  285.76   18.73
  -3  13  -9  231.09    9.97
   3 -13   9  228.78   17.09
  -3  13 -10  131.29    7.96
   3 -13  10  125.12   13.27
  -3  13 -11    6.48    3.12
   3 -13  11    7.20    7.68
  -3  13 -12   16.71    4.09
   3 -13  12    9.90    6.70
  -3  13 -13   39.30    5.45
   3 -13  13   52.04   10.52
  -3  13 -14   10.19    3.75
   3 -13  14   30.99    9.30
  -3  13 -15   -2.13    3.01
   3 -13  15   -0.89    6.20
  -3  13 -16   76.47    7.45
   3 -13  16   95.21   12.77
  -3  13 -17    2.60    3.28
   3 -13  17    6.44    7.87
  -3  13 -18   21.52    4.82
   3 -13  18   15.91    8.25
  -3  13 -19   22.24    5.13
   3 -13  19   18.81    8.77
  -3  13 -20   25.81    5.51
   3 -13  20   37.95    9.84
  -3  13 -21    6.58    4.19
   3 -13  21    8.47    7.32
  -3  13 -22   14.95    4.70
   3  14 -19   25.79    6.64
   3  14 -18   12.26    5.33
   3  14 -17   -0.06    4.45
   3  14 -16   14.79    5.78
   3  14 -15    8.77    4.82
   3  14 -14    4.19    4.77
   3 -14 -14    1.57    3.76
   3  14 -13  132.54   10.69
   3 -14 -13  127.74   10.95
   3 -14 -12   -1.14    4.40
   3 -14 -11  217.31   14.22
   3 -14 -10   39.82    7.46
   3 -14  -9   15.95    6.04
   3 -14  -8   18.60    6.58
   3 -14  -7  138.37   12.18
   3 -14  -6   -0.08    6.03
   3 -14  -5  267.61   16.62
   3 -14  -4   21.54    7.14
   3 -14  -3  299.96   17.79
   3 -14  -2  170.66   14.29
   3 -14  -1   57.08    9.35
   3 -14   0    0.21    6.78
   3 -14   1  660.36   26.27
   3 -14   2   40.56    9.48
  -3  14  -3  535.80   12.67
   3 -14   3  490.20   23.44
   3 -14   4   31.42    9.40
  -3  14  -4   36.75    4.11
  -3  14  -5  250.84    9.26
   3 -14   5  226.92   17.13
  -3  14  -6    2.33    2.48
   3 -14   6   21.99    9.17
   3 -14   7   74.57   11.85
  -3  14  -7   56.66    5.17
  -3  14  -8   32.82    4.45
   3 -14   8   33.19    9.72
  -3  14  -9  151.39    8.44
   3 -14   9  164.52   15.36
  -3  14 -10   20.40    4.05
   3 -14  10   24.43    8.68
  -3  14 -11  118.57    8.01
   3 -14  11  125.01   14.23
   3 -14  12   37.68    9.69
  -3  14 -12   35.15    4.98
  -3  14 -13  117.40    8.39
   3 -14  13  116.37   13.50
  -3  14 -14   14.83    4.02
   3 -14  14   17.31    8.58
  -3  14 -15    3.70    3.32
   3 -14  15    4.14    7.45
  -3  14 -16    1.60    3.48
   3 -14  16    8.18    7.72
   3 -14  17   24.85    9.85
  -3  14 -17   21.48    5.01
  -3  14 -18    7.01    3.84
   3 -14  18    6.40    8.16
  -3  14 -19   11.93    4.52
   3 -14  19   21.44    8.75
  -3  14 -20   -5.38    4.04
   3 -14  20   -6.23    7.55
  -3  14 -21   -0.33    3.49
   3 -14  21   -3.74    7.40
   3  15 -17   23.01    6.49
   3  15 -16  155.28   12.43
   3  15 -15    9.18    5.02
   3  15 -14  142.17   11.58
   3 -15 -13    1.48    4.70
   3  15 -13   11.44    5.39
   3 -15 -12   50.22    7.90
   3 -15 -11    9.82    5.67
   3 -15 -10   21.27    6.77
   3 -15  -9  163.01   13.32
   3 -15  -8  107.77   11.65
   3 -15  -7   93.28   11.08
   3 -15  -6   20.77    7.03
   3 -15  -5   46.43    9.09
   3 -15  -4   18.63    7.26
   3 -15  -3  102.50   11.90
   3 -15  -2   84.09   11.41
   3 -15  -1  148.36   14.03
   3 -15   0  128.85   13.56
   3 -15   1  159.60   14.68
   3 -15   2    5.08    7.36
  -3  15  -3   63.28    5.09
   3 -15   3   57.98   11.32
  -3  15  -4  162.06    7.76
   3 -15   4  148.27   14.26
  -3  15  -5   49.30    4.77
   3 -15   5   56.09   11.09
   3 -15   6  174.78   16.15
  -3  15  -6  198.37    8.95
  -3  15  -7   -0.73    2.57
   3 -15   7   -2.50    7.84
  -3  15  -8  151.71    8.32
   3 -15   8  176.01   16.41
  -3  15  -9   20.53    3.92
   3 -15   9   32.40    9.65
  -3  15 -10   13.74    3.37
   3 -15  10   27.98    9.36
   3 -15  11    8.37    7.09
  -3  15 -11   10.73    3.33
   3 -15  12   76.27   12.21
  -3  15 -12   70.91    6.85
  -3  15 -13    0.73    2.68
   3 -15  13   13.63    8.54
  -3  15 -14   64.54    6.88
   3 -15  14   79.04   12.64
  -3  15 -15    5.58    3.62
   3 -15  15    2.87    8.10
  -3  15 -16   77.53    7.82
   3 -15  16   96.24   13.49
  -3  15 -17   20.39    4.88
   3 -15  17   18.42    9.16
  -3  15 -18    9.71    4.17
   3 -15  18   18.49    9.27
  -3  15 -19    8.27    4.11
   3 -15  19   18.05    8.69
   3  16 -16    5.99    5.32
   3  16 -15   12.62    5.64
   3  16 -14   73.68    9.29
   3  16 -13   11.03    5.32
   3 -16 -13    3.84    4.94
   3 -16 -12   85.30    9.94
   3 -16 -11  149.05   12.82
   3 -16 -10   90.11   10.60
   3 -16  -9   42.70    8.48
   3 -16  -8   16.98    6.79
   3 -16  -7    8.51    6.85
   3 -16  -6   93.46   11.54
   3 -16  -5    2.36    6.67
   3 -16  -4  125.63   13.22
   3 -16  -3   10.75    7.56
   3 -16  -2   49.96    9.58
   3 -16  -1    8.16    7.00
   3 -16   0    1.88    6.81
   3 -16   1   -0.43    7.69
   3 -16   2  336.13   21.01
  -3  16  -3   23.30    3.76
   3 -16   3   13.22    8.63
   3 -16   4   98.07   12.70
  -3  16  -4  114.97    6.87
  -3  16  -5    0.10    2.32
   3 -16   5    6.03    6.77
  -3  16  -6    0.62    2.51
   3 -16   6    5.95    7.66
  -3  16  -7   18.59    3.74
   3 -16   7   25.95    9.48
   3 -16   8  106.68   13.85
  -3  16  -8   94.05    6.89
  -3  16  -9   35.76    4.77
   3 -16   9   44.30   10.82
  -3  16 -10   46.98    5.42
   3 -16  10   52.78   11.31
  -3  16 -11  195.78   10.54
   3 -16  11  230.91   19.01
  -3  16 -12   61.40    6.48
   3 -16  12   64.10   11.45
  -3  16 -13   48.41    6.10
   3 -16  13   45.40   11.20
   3 -16  14    9.27    9.10
   3 -16  15    8.70    8.07
   3 -16  16   62.60   12.40
   3 -16  17   35.08   10.28
   3  17 -15  124.51   11.81
   3  17 -14    1.40    4.57
   3  17 -13   94.45   10.21
   3 -17 -12   10.00    6.12
   3 -17 -11    6.89    6.21
   3 -17 -10   74.99   10.22
   3 -17  -9   18.14    6.94
   3 -17  -8    3.48    5.79
   3 -17  -7  106.04   12.25
   3 -17  -6   13.44    7.48
   3 -17  -5    2.09    6.75
   3 -17  -4    3.74    6.52
   3 -17  -3    2.56    6.52
   3 -17  -2   33.71    8.97
   3 -17  -1  126.08   13.96
   3 -17   0   12.45    8.19
   3 -17   1   18.38    7.79
   3 -17   2   -1.53    7.37
   3 -17   3   31.09    9.21
   3 -17   4   27.58    9.28
   3 -17   5   83.25   12.05
   3 -17   6   16.36    9.22
   3 -17   7  360.37   23.18
   3 -17   8    3.88    8.14
   3 -17   9  155.29   16.50
   3 -17  10   14.97    9.36
   3 -17  11   13.13    9.25
   3 -17  12    5.11    8.57
   3 -17  13  117.83   15.68
   3 -17  14   -3.24    7.65
   3  18 -13   23.14    6.46
   3  18 -12  138.49   12.12
   3 -18 -11   93.26   11.53
   3 -18 -10   78.40   10.84
   3 -18  -9   43.86    8.82
   3 -18  -8   17.63    7.19
   3 -18  -7   10.92    6.85
   3 -18  -6    5.98    6.51
   3 -18  -5   76.01   11.31
   3 -18  -4  184.06   16.21
   3 -18  -3   30.56    9.47
   3 -18  -2   10.13    7.32
   3 -18  -1    4.60    7.37
   3 -18   0   74.75   11.99
   3 -18   1   -2.19    6.78
   3 -18   2  109.90   14.20
   3 -18   3    1.17    6.54
   3 -18   4  147.45   15.98
   3 -18   5    8.22    7.94
   3 -18   6   15.12    8.99
   3 -18   7   20.62   10.27
   3 -18   8   36.27   10.63
   3 -18   9   26.75    9.64
   3 -18  10  116.61   15.14
   3 -19 -10   21.68    7.53
   3 -19  -9   14.94    7.01
   3 -19  -8  103.14   12.92
   3 -19  -7    6.62    6.65
   3 -19  -6   42.51   10.04
   3 -19  -5    6.64    7.10
   3 -19  -4   -0.67    6.63
   3 -19  -3   13.00    8.07
   3 -19  -2   37.94    9.80
   3 -19  -1   -0.54    6.34
   3 -19   0  196.78   17.72
   3 -19   1   10.81    8.55
   3 -19   2    7.55    8.27
   3 -19   3   14.15    7.72
   3 -19   4   23.86   10.12
   3 -19   5    9.23    8.26
   3 -19   6   78.24   13.67
   3 -20  -9    5.55    6.67
   3 -20  -8   17.28    7.78
   3 -20  -7   41.64    9.96
   3 -20  -6    1.24    6.63
   3 -20  -5   86.90   12.91
   3 -20  -4    2.72    7.29
   3 -20  -3   48.30   10.88
   3 -20  -2   15.44    8.53
   3 -20  -1    0.98    6.96
   3 -20   0   11.54    7.83
   3 -20   1   22.33    9.84
   4   0 -26   41.70    7.51
   4   0 -25    1.63    4.17
   4   0 -24  177.16   12.90
   4   0 -23    1.84    3.96
   4   0 -22   13.82    5.20
   4   0 -21    2.55    3.69
   4   0 -20  220.19   12.48
   4   0 -19    1.49    4.20
   4   0 -18  642.73   19.63
   4   0 -17    3.41    4.05
   4   0 -16   21.48    5.05
   4   0 -15    6.52    4.49
   4   0 -14  589.19   16.74
   4   0 -13    0.46    2.67
   4   0 -13   -5.03    4.11
   4   0 -12    8.62    3.77
   4   0 -12   -0.53    4.14
   4   0 -11    1.29    3.10
   4   0 -11   -3.68    4.08
   4   0 -10  485.02   12.92
   4   0 -10  491.91   12.95
   4   0  -9   -1.39    2.98
   4   0  -9   -1.29    3.01
   4   0  -9    3.03    0.99
   4   0  -8    6.87    3.08
   4   0  -8    4.12    2.90
   4   0  -7    4.40    3.29
   4   0  -7   -0.79    3.00
   4   0  -6  318.44   10.71
   4   0  -5   -0.65    3.08
   4   0  -4  330.32   10.85
   4   0  -3   -1.75    3.48
   4   0  -2  242.94    9.38
   4   0  -1   -0.33    3.85
   4   0   0 1502.15   22.36
   4   0   1   -1.36    3.62
   4   0   2  105.82    6.58
   4   0   3   -2.47    3.43
   4   0   4 1711.50   23.95
   4   0   5    0.08    1.74
   4   0   5    1.13    3.23
   4   0   6  959.50   18.19
   4   0   6  961.84   15.77
   4   0   7    1.31    2.15
   4   0   7    0.32    2.95
   4   0   7    0.14    3.00
   4   0   8  113.09    6.20
   4   0   8  111.65    6.67
   4   0   8  116.07    6.86
   4   0   9   -0.52    2.46
   4   0   9   -1.46    3.12
   4   0   9   -0.55    2.87
   4   0  10   50.19    4.87
   4   0  10   50.01    4.78
   4   0  10   46.70    5.00
   4   0  11    4.93    3.25
   4   0  11   -4.36    2.95
   4   0  11    1.22    3.24
   4   0  12 1211.54   20.01
   4   0  12 1205.69   20.70
   4   0  13   -3.74    3.51
   4   0  13    0.88    2.99
   4   0  14  107.97    6.50
   4   0  15  -13.92    7.12
   4   0  15    1.98    2.98
   4   0  16   24.35    3.52
   4   0  16   12.14    4.84
   4   0  17    2.21    2.32
   4   0  17   -2.60    4.99
   4   0  18  209.99   15.29
   4   0  18  242.53    7.88
   4   0  19   -1.81    5.19
   4   0  20   63.73    8.84
   4   0  21   -1.19    5.37
   4   0  22   -2.61    5.88
   4   0  23   -7.47    6.28
   4   0  24   80.02   10.63
   4   0  25   -0.79    5.12
   4   0  26  189.28   16.31
   4   0  27    0.01    5.23
   4  -1 -26    6.34    4.84
   4   1 -26   12.27    5.41
   4  -1 -25   31.17    6.21
   4   1 -25   28.02    6.52
   4   1 -24    3.62    4.38
   4  -1 -24    0.68    4.37
   4   1 -23   97.97    9.74
   4  -1 -23  108.37    9.96
   4   1 -22   -1.13    4.02
   4  -1 -22    1.72    4.15
   4  -1 -21  261.17   13.92
   4   1 -21  258.46   14.05
   4   1 -20   93.47    8.58
   4  -1 -20  100.63    8.86
   4   1 -19   18.94    5.36
   4  -1 -19   16.36    4.88
   4  -1 -18   59.00    6.63
   4   1 -18   62.39    7.32
   4   1 -18   60.95    7.25
   4  -1 -17   41.64    5.86
   4   1 -17   38.14    5.93
   4   1 -16   60.35    6.94
   4  -1 -16   49.97    6.16
   4  -1 -15  167.51    9.46
   4   1 -15  155.71    9.64
   4   1 -15  147.77    7.27
   4  -1 -14   91.51    7.24
   4   1 -14   83.92    5.92
   4   1 -14   74.23    7.22
   4   1 -13  287.49   10.16
   4  -1 -13  297.69   11.36
   4   1 -13  270.30   11.31
   4  -1 -12   -0.23    1.24
   4  -1 -12    4.95    3.71
   4   1 -12   -0.51    2.89
   4   1 -12   -0.88    3.94
   4   1 -11   60.29    5.61
   4  -1 -11   60.75    5.62
   4   1 -11   59.02    5.29
   4  -1 -11   56.76    3.13
   4  -1 -11   48.10    4.90
   4  -1 -10  165.68    7.98
   4  -1 -10  157.36    7.44
   4   1 -10  160.53    7.55
   4  -1 -10  157.82    5.25
   4   1 -10  173.03    8.30
   4  -1  -9  418.27   12.41
   4   1  -9  409.42   11.88
   4  -1  -9  421.11   11.09
   4   1  -9  412.61   11.79
   4   1  -8  822.53   15.67
   4   1  -8  814.24   16.56
   4  -1  -8  827.53   14.55
   4  -1  -8  840.84   17.43
   4   1  -7  284.12    4.82
   4  -1  -7  300.39   10.65
   4   1  -7  289.68   10.23
   4  -1  -7  305.42    8.66
   4  -1  -6  104.21    5.05
   4  -1  -6  114.90    7.16
   4   1  -6   99.50    6.38
   4  -1  -5  112.76    6.97
   4  -1  -4   40.77    4.84
   4  -1  -3   17.36    4.02
   4  -1  -2  403.85   12.27
   4  -1  -1 1629.82   24.07
   4  -1   0  619.73   14.96
   4  -1   1 1461.01   22.78
   4  -1   2  366.41   11.67
   4  -1   3  546.99   14.19
   4  -1   4    9.07    1.88
   4  -1   4   14.47    4.18
   4  -1   5  105.37    6.77
   4  -1   5  101.86    6.79
   4  -1   5  103.62    4.89
   4  -1   6  291.56    8.44
   4  -1   6  293.69   10.44
   4  -1   6  307.49   10.86
   4   1   6  288.31   10.20
   4   1   6  303.23    9.21
   4  -1   7  115.59    5.84
   4  -1   7  117.19    6.99
   4  -1   7  114.89    7.10
   4   1   7  107.74    6.50
   4   1   7  112.33    6.07
   4   1   8   15.90    3.02
   4  -1   8   12.27    2.57
   4  -1   8   13.12    3.67
   4  -1   8   16.41    3.76
   4   1   8   10.10    3.22
   4   1   9  414.42   12.17
   4  -1   9  397.31   11.92
   4   1   9  394.21   11.14
   4  -1   9  392.15   12.19
   4   1   9  401.26   11.92
   4  -1   9  415.92   11.58
   4  -1  10  209.21    9.05
   4  -1  10  196.94    8.47
   4   1  10  189.23    7.85
   4  -1  10  196.46    8.95
   4   1  10  184.63    8.45
   4   1  10  215.39    9.28
   4  -1  11   -2.10    4.00
   4   1  11    0.53    2.45
   4   1  11    1.63    2.69
   4  -1  11    6.61    2.94
   4   1  11    2.01    2.93
   4   1  12   63.08    4.94
   4  -1  12   55.11    5.54
   4   1  12   54.73    5.18
   4   1  12   44.29    7.08
   4  -1  13   42.59    5.17
   4   1  13   37.28    3.95
   4   1  13   39.19    4.74
   4   1  13   27.80    6.06
   4  -1  14   29.88    4.91
   4   1  14   28.26    3.75
   4   1  14   30.04    4.23
   4   1  14   14.47    5.90
   4  -1  15   73.95    6.23
   4   1  15   71.95    5.40
   4   1  15   58.13    8.15
   4   1  15   78.98    5.10
   4   1  16  103.64   10.34
   4  -1  16  103.08    6.81
   4   1  16  100.98    5.16
   4   1  17   67.76    8.70
   4   1  17   72.86    4.07
   4  -1  17   80.76    5.97
   4   1  18   37.37    7.49
   4  -1  18   37.72    7.18
   4   1  18   31.37    2.36
   4  -1  18   43.21    4.53
   4   1  19    3.27    4.94
   4  -1  19   -6.15    5.86
   4  -1  19    3.88    2.49
   4   1  20   -2.67    5.93
   4  -1  20    6.43    5.38
   4   1  21   55.89    9.00
   4  -1  21   60.83    9.25
   4  -1  22  102.66   11.66
   4   1  22   85.90   10.55
   4  -1  23   68.76    9.72
   4   1  23   58.34    9.46
   4   1  24   47.20    9.03
   4  -1  24   41.22    8.03
   4   1  25   65.78   10.16
   4  -1  25   60.38    9.56
   4   1  26   -6.40    6.11
   4  -1  26   -0.82    5.32
   4  -1  27    1.37    5.35
   4   1  27   -6.79    6.02
   4  -2 -26   86.08    9.70
   4  -2 -25   92.49    9.83
   4   2 -25   82.40    9.97
   4  -2 -24    9.71    4.81
   4   2 -24   19.10    5.67
   4  -2 -23   31.54    5.89
   4   2 -23   33.94    6.37
   4  -2 -22    3.47    4.26
   4   2 -22    2.28    4.10
   4   2 -21    4.57    4.50
   4  -2 -21    8.14    4.45
   4  -2 -20   91.42    8.38
   4   2 -20  107.84    9.56
   4  -2 -19   54.29    6.74
   4   2 -19   68.85    7.96
   4   2 -18  215.85   12.16
   4  -2 -18  196.86   10.98
   4  -2 -17  419.55   15.10
   4   2 -17  426.50   17.30
   4   2 -17  392.32   15.61
   4   2 -17  410.33   11.17
   4  -2 -16   11.16    3.79
   4   2 -16   12.73    5.08
   4   2 -16   11.62    2.98
   4   2 -16    7.42    4.37
   4  -2 -15    5.23    3.73
   4   2 -15    6.15    2.93
   4  -2 -14  400.52   13.21
   4  -2 -14  376.63    9.54
   4   2 -14  373.13   11.47
   4   2 -14  371.02   13.79
   4  -2 -13    7.80    3.79
   4  -2 -13    6.29    2.07
   4   2 -13    2.79    4.77
   4   2 -13    7.96    3.07
   4  -2 -12   29.28    3.12
   4  -2 -12   36.10    4.95
   4   2 -12   29.39    5.37
   4   2 -12   27.45    4.03
   4  -2 -11  270.93    9.68
   4  -2 -11  251.49    7.99
   4   2 -11  261.89    9.72
   4   2 -11  267.45   10.60
   4   2 -10   95.90    6.97
   4  -2 -10   86.92    5.77
   4   2  -9  216.55    9.12
   4  -2  -9  211.48    7.92
   4  -2  -8   38.71    3.69
   4  -2  -7   96.88    6.63
   4  -2  -7   85.02    4.64
  -4   2   7   92.75    6.01
   4  -2  -6   -0.39    2.12
   4   2  -6   -0.33    1.25
  -4   2   6   -0.24    2.35
   4  -2  -5  758.64   16.99
   4   2  -5  777.05   10.73
  -4   2   5  765.89   16.40
   4  -2  -5  754.96   10.96
   4  -2  -4   70.57    3.52
   4   2  -4   63.58    3.64
   4  -2  -4   70.87    6.12
  -4   2   4   73.29    5.49
   4   2  -3  341.59    8.69
   4  -2  -3  367.80   12.01
   4   2  -2   14.43    2.55
   4  -2  -2   29.30    5.13
   4  -2  -1  272.89   10.53
   4  -2   0  105.41    7.32
   4  -2   1  477.86   13.67
   4  -2   2  965.69   19.15
   4  -2   2  939.00   10.99
   4  -2   3 1132.27   20.81
   4  -2   3 1153.41   20.81
   4  -2   3 1058.21   12.63
   4  -2   4  147.63    8.05
   4  -2   4  149.12    5.23
   4  -2   4  161.89    8.54
   4  -2   5 2108.96   20.59
   4  -2   5 2136.63   28.42
   4  -2   5 2182.47   28.30
  -4   2  -5 2176.59   27.53
   4  -2   6  183.91    6.53
   4  -2   6  182.66    8.86
   4  -2   6  201.33    9.30
  -4   2  -6  205.16    8.66
   4  -2   7  125.27    5.81
   4  -2   7  116.86    7.38
   4  -2   7  124.49    7.46
   4   2   7  133.18    6.68
   4  -2   8  151.40    6.70
   4  -2   8  145.08    7.95
   4   2   8  163.28    7.59
   4  -2   9  275.01   10.80
   4  -2   9  270.82    9.32
   4   2   9  296.95   10.60
   4   2  10  246.00   10.05
   4  -2  10  242.18    9.20
   4   2  10  242.06    8.50
   4   2  10  234.07   12.71
   4   2  10  223.60    9.14
   4  -2  10  227.09   10.08
   4   2  11  137.30    6.43
   4  -2  11  140.17    7.51
   4   2  11  124.64    9.89
   4  -2  11  118.16    7.66
   4   2  11  117.89    7.02
  -4   2 -11  124.28    7.32
   4  -2  12   28.73    5.27
  -4   2 -12   26.83    4.31
   4   2  12   30.32    3.51
   4  -2  12   36.58    4.64
   4   2  12   26.95    4.07
   4   2  12   24.71    5.89
   4   2  13  227.04    7.67
   4   2  13  208.35   12.99
   4  -2  13  235.65   10.64
   4   2  13  213.45    9.08
  -4   2 -13  206.67    9.74
   4  -2  14  421.16   14.04
   4   2  14  421.70    9.91
   4   2  14  396.00   18.16
   4   2  14  430.00   12.54
  -4   2 -14  407.10   14.02
   4  -2  15   40.56    5.55
  -4   2 -15   38.14    5.63
   4   2  15   40.86    7.73
   4   2  15   41.08    4.53
   4   2  15   43.61    3.47
   4  -2  16   -3.20    3.55
   4   2  16    0.66    5.05
  -4   2 -16   -0.33    3.44
   4   2  16    1.86    2.31
   4   2  16    0.11    1.35
   4  -2  17   -0.13    3.30
   4   2  17   -5.71    5.60
   4   2  17    1.85    2.12
  -4   2 -17    1.68    3.39
   4   2  18   92.50   10.11
   4  -2  18   98.62    6.99
  -4   2 -18   89.15    8.12
   4   2  19  160.19   13.47
   4  -2  19  187.66    9.02
  -4   2 -19  171.78   11.16
   4   2  20   53.69    8.53
   4  -2  20   78.46    9.71
  -4   2 -20   66.48    7.61
   4  -2  21   13.27    5.38
   4   2  21    6.70    5.73
  -4   2 -21   18.73    5.23
   4   2  22   93.60   11.00
   4  -2  22   75.78    9.76
   4  -2  23    0.58    4.77
   4   2  23    0.21    5.37
   4  -2  24    0.38    4.91
   4   2  24   -0.88    5.18
   4  -2  25   39.59    8.32
   4   2  25   37.26    8.99
   4  -2  26    5.73    4.92
   4   2  26    9.65    6.47
   4   2  27  111.02   13.36
   4  -2  27  119.95   13.28
   4  -3 -26    8.04    4.42
   4  -3 -25    6.37    4.78
   4   3 -25    5.29    4.96
   4   3 -24  155.49   12.64
   4  -3 -24  142.34   11.48
   4  -3 -23   10.37    4.77
   4   3 -23    5.33    4.26
   4  -3 -22  475.44   18.91
   4   3 -22  510.09   20.25
   4  -3 -21    2.90    4.11
   4   3 -21    2.71    3.95
   4  -3 -20  284.99   10.90
   4   3 -20  284.73   14.50
   4  -3 -20  285.79   14.06
   4  -3 -19   -1.47    3.51
   4  -3 -19   -1.39    2.80
   4   3 -19    0.56    1.73
   4   3 -19    2.74    4.22
   4  -3 -18    2.50    3.39
   4   3 -18    5.19    2.33
   4   3 -18    3.60    4.50
   4  -3 -17   15.10    4.43
   4   3 -17   16.84    3.11
   4   3 -17    2.69    4.70
   4  -3 -16  267.63   11.76
   4   3 -16  282.27   13.10
   4   3 -16  274.82    9.65
   4  -3 -15    5.66    3.83
   4   3 -15   -0.12    5.07
   4   3 -15   12.41    5.56
   4   3 -15    7.67    3.03
   4  -3 -15    3.89    2.19
   4  -3 -14  481.02   14.39
   4   3 -14  454.70   12.78
   4   3 -14  455.57   15.58
   4  -3 -14  469.62   12.57
   4  -3 -13   83.56    6.28
   4   3 -13   80.27    7.29
   4  -3 -13   79.19    5.45
   4  -3 -12  117.65    6.94
   4  -3 -12  109.47    6.32
   4   3 -12  122.83    8.15
   4  -3 -11   93.17    5.90
   4   3 -11  100.90    7.57
   4   3 -10   70.50    6.61
   4  -3 -10   49.04    4.50
  -4   3  10   56.95    4.99
   4  -3  -9   92.37    5.21
  -4   3   9   85.87    5.96
   4  -3  -8  833.97   13.58
  -4   3   8  828.13   17.61
   4  -3  -7   33.25    3.09
  -4   3   7   29.28    4.02
   4  -3  -6  194.64    5.90
  -4   3   6  189.69    8.69
   4   3  -5   24.48    2.86
  -4   3   5   22.01    3.66
   4  -3  -5   18.44    2.14
   4   3  -4   62.61    4.18
  -4   3   4   68.65    5.46
   4  -3  -4   70.66    2.96
   4  -3  -3  154.42    3.83
   4   3  -3  147.40    6.19
   4   3  -2  167.57    6.89
   4   3  -1  138.15    6.75
   4  -3   0  720.70   17.18
   4   3   0  674.96   14.79
   4  -3   1   67.04    6.26
   4   3   1   56.12    5.36
   4  -3   1   55.24    2.23
   4  -3   2 1059.80   20.63
   4  -3   2 1066.12   10.29
   4  -3   3   48.77    5.70
   4  -3   3   45.14    2.61
   4  -3   4    3.43    1.49
   4  -3   4    0.95    3.37
   4  -3   5   63.98    3.74
   4  -3   5   60.15    5.90
  -4   3  -5   66.95    5.41
  -4   3  -6  210.42    9.13
   4  -3   6  204.22    9.70
   4  -3   6  192.67    6.52
   4  -3   7   24.08    4.76
   4  -3   7   18.42    2.59
  -4   3  -7   17.95    3.32
   4  -3   8  223.47   10.29
   4  -3   8  221.08    7.89
  -4   3  -8  228.44    9.37
  -4   3  -8  224.28    7.91
   4   3   8  229.28    9.21
   4  -3   9  180.70    7.54
   4  -3   9  152.57    8.92
  -4   3  -9  174.15    8.23
  -4   3  -9  170.47    7.46
   4   3   9  176.99    8.40
   4  -3  10  569.13   16.55
   4  -3  10  598.48   14.16
   4   3  10  571.58   19.57
  -4   3 -10  585.97   14.80
  -4   3 -10  552.05   13.56
   4  -3  11  161.95    7.96
   4   3  11  149.48   10.86
   4  -3  11  154.41    9.27
  -4   3 -11  164.46    8.04
   4  -3  12    0.57    4.27
   4   3  12    0.43    5.78
   4   3  12   -0.69    2.55
  -4   3 -12   -0.45    3.06
   4  -3  12   -2.93    3.31
   4  -3  13   64.54    7.03
  -4   3 -13   52.16    5.60
   4   3  13   61.60    4.02
   4   3  13   48.46    8.13
   4   3  13   61.84    5.36
   4   3  14  191.12    6.29
   4   3  14  178.57   12.77
   4   3  14  188.87    8.74
  -4   3 -14  190.04    9.95
   4  -3  14  208.63   11.07
  -4   3 -15    8.27    3.77
   4   3  15    9.43    1.79
   4  -3  15    2.66    4.81
   4   3  15   -7.19    7.19
   4   3  15    9.82    3.09
   4   3  16   99.82    6.26
   4   3  16   95.94   10.17
  -4   3 -16   85.79    7.44
   4  -3  16  100.27    7.84
  -4   3 -17   -2.42    3.39
   4  -3  17    1.67    3.85
   4   3  17   -2.59    5.07
   4   3  17    2.21    2.18
   4   3  18  111.28   11.18
   4  -3  18  108.81    8.10
  -4   3 -18  103.49    8.53
   4   3  18  124.35    6.42
  -4   3 -19   -1.81    3.60
   4   3  19    0.55    5.53
   4  -3  19    4.36    3.72
  -4   3 -20   24.89    5.25
   4   3  20   22.09    7.40
   4   3  21   14.70    6.56
  -4   3 -21   13.67    4.39
   4  -3  21   -1.00    5.41
   4   3  22  116.62   12.62
   4  -3  22  105.75   11.52
  -4   3 -22  107.51    9.63
  -4   3 -23    0.37    3.99
   4   3  23    6.16    5.93
   4  -3  23   -3.30    4.93
   4  -3  24   84.31   10.85
   4   3  24   78.35   11.28
  -4   3 -24   90.92    9.66
   4   3  25    9.06    6.49
   4  -3  25    3.48    5.12
   4  -3  26   51.39    9.06
   4   3  26   58.68   10.33
   4   3  27   17.07    7.27
   4  -4 -26   93.12    9.78
   4   4 -25   95.62   10.50
   4  -4 -25   91.38    9.67
   4  -4 -24    8.30    4.80
   4   4 -24   12.22    5.56
   4  -4 -23   -1.04    3.77
   4   4 -23    7.15    4.91
   4  -4 -22    2.99    3.67
   4   4 -22    2.97    4.49
   4  -4 -21   11.97    4.41
   4   4 -21   10.58    4.96
   4  -4 -20   41.80    6.11
   4   4 -20   48.97    7.13
   4  -4 -19  429.72   16.50
   4  -4 -19  464.84   13.86
   4   4 -19  453.77   18.31
   4   4 -19  441.55   11.45
   4  -4 -18  447.39   16.24
   4  -4 -18  448.50   13.77
   4   4 -18  423.72   17.33
   4   4 -18  440.86   11.91
   4  -4 -17  230.45   11.49
   4  -4 -17  250.99   10.52
   4  -4 -17  236.54   10.08
   4   4 -17  237.97   12.66
   4   4 -17  237.62    9.07
   4  -4 -16  128.54    7.91
   4  -4 -16  116.68    7.27
   4   4 -16  117.09    9.10
   4  -4 -16  122.39    8.29
   4   4 -16  125.25    7.00
   4  -4 -15  146.29    8.68
   4  -4 -15  133.72    8.09
   4  -4 -15  132.64    7.69
   4   4 -15  139.56    9.59
   4   4 -14   34.59    6.04
   4  -4 -14   32.60    4.68
   4  -4 -14   35.50    4.51
   4  -4 -14   31.10    4.74
   4   4 -13   31.98    6.01
   4  -4 -13   31.18    4.37
   4  -4 -13   25.04    4.47
  -4   4  13   35.66    4.68
   4  -4 -13   31.41    4.50
  -4   4  13   26.85    3.74
   4  -4 -12   49.87    4.94
   4   4 -12   53.03    6.61
  -4   4  12   43.72    4.86
   4  -4 -12   53.70    5.34
   4   4 -11  280.84   11.57
   4  -4 -11  273.51    9.54
  -4   4  11  272.12   10.62
   4  -4 -10  139.33    6.59
   4   4 -10  158.47    9.04
  -4   4  10  141.81    7.85
  -4   4   9   31.42    4.28
   4  -4  -9   28.56    3.39
   4  -4  -8  129.04    5.44
  -4   4   8  126.31    7.38
   4  -4  -7   23.92    2.61
   4  -4  -7   20.12    4.37
  -4   4   7   14.49    3.23
   4  -4  -6   76.72    3.56
   4  -4  -6   69.19    6.42
  -4   4   6   74.14    6.04
   4  -4  -5   77.14    3.22
   4  -4  -5   78.09    6.56
  -4   4   5   80.03    6.26
   4  -4  -4  276.74    5.02
   4   4  -4  280.87    8.70
   4  -4  -4  273.44   11.19
  -4   4   4  265.11   10.63
   4  -4  -3  152.93    3.04
   4  -4  -3  141.27    8.38
   4   4  -3  159.01    7.14
   4   4  -2   89.97    5.90
   4  -4  -2   82.70    7.01
   4   4  -1  265.83    9.71
   4  -4  -1  301.24   11.78
   4   4   0    0.32    3.09
   4  -4   0    5.34    4.20
   4  -4   1  138.35    8.70
   4  -4   1  134.85    2.68
   4   4   1  150.95    8.10
   4  -4   2  444.32   14.18
   4  -4   2  430.70    5.86
   4   4   2  430.14   13.55
   4  -4   3 1319.79   23.88
   4  -4   3 1271.27   11.69
   4  -4   4   40.50    5.92
   4  -4   4   40.11    2.74
  -4   4  -4   39.90    4.79
   4  -4   5  661.94   17.56
   4  -4   5  657.18   10.68
  -4   4  -5  687.73   16.77
   4  -4   6  548.80   16.17
  -4   4  -6  544.02   10.51
   4  -4   6  524.86   10.35
  -4   4  -6  568.76   15.27
   4  -4   7  119.59    8.60
   4  -4   7  112.42    5.46
  -4   4  -7  113.29    5.38
   4  -4   8  175.65    7.12
   4  -4   8  191.21   10.45
  -4   4  -8  183.10    7.17
   4  -4   9  342.02   13.55
   4  -4   9  326.05   10.11
   4   4   9  357.10   12.03
  -4   4  -9  333.85   10.08
   4  -4  10  141.48    9.75
   4  -4  10  128.31    6.82
   4   4  10  110.14    9.94
  -4   4 -10  130.31    6.99
   4  -4  11  447.53   15.84
  -4   4 -11  426.95   13.12
   4  -4  11  445.33   12.95
   4   4  11  405.78   17.20
  -4   4 -11  430.90   12.51
   4  -4  12   97.25    8.46
  -4   4 -12   79.03    6.02
   4  -4  12   84.07    6.24
   4   4  12   70.94    9.11
  -4   4 -12   82.12    6.44
   4  -4  13  130.16    9.73
   4   4  13  123.32    5.29
  -4   4 -13  114.40    6.89
   4   4  13  131.30   11.22
  -4   4 -13  119.04    7.88
   4   4  14   46.43    3.07
  -4   4 -14   43.27    5.34
   4   4  14   30.48    7.21
   4  -4  14   45.80    7.14
   4  -4  15   25.57    5.52
   4   4  15   27.00    2.00
   4   4  15   28.59    2.25
   4   4  15   21.55    6.42
  -4   4 -15   27.68    4.95
   4  -4  16    4.75    3.98
  -4   4 -16   10.44    4.06
   4   4  16    4.93    5.31
   4   4  16   10.99    3.01
   4   4  17  229.95    9.29
  -4   4 -17  213.36   11.49
   4  -4  17  216.32   11.81
   4   4  17  227.47   15.24
   4   4  18  132.76   12.27
   4   4  18  141.01    7.18
   4  -4  18  133.64    9.46
  -4   4 -18  143.91   10.01
   4  -4  19   81.69    7.70
   4   4  19   74.30    9.92
  -4   4 -19   74.31    7.77
   4   4  20  162.40   14.12
   4  -4  20  184.27   10.67
  -4   4 -20  177.97   11.67
   4   4  21  102.72   12.01
  -4   4 -21   92.09    8.90
  -4   4 -22   49.82    7.05
   4   4  22   55.87    9.81
  -4   4 -23   10.12    4.77
   4   4  23   -0.96    5.56
   4  -4  23   -2.58    5.23
  -4   4 -24    1.15    4.05
   4   4  24    0.88    6.08
   4  -4  24   -0.50    4.88
   4   4  25   81.17   11.89
  -4   4 -25   79.36    9.46
   4  -4  25   54.92    9.03
   4   4  26   31.28    8.69
   4  -4  26   19.78    6.61
   4   4  27   58.04   11.28
   4  -5 -26   -1.40    3.77
   4  -5 -25   46.91    7.53
   4   5 -24   12.19    5.71
   4  -5 -24    3.55    3.98
   4   5 -23  218.39   14.33
   4  -5 -23  216.01   13.38
   4  -5 -22   18.35    5.03
   4   5 -22   24.97    5.84
   4   5 -21  138.16   11.01
   4  -5 -21  128.31    9.97
   4  -5 -20   11.92    4.15
   4   5 -20   20.87    5.91
   4  -5 -19  108.25    6.68
   4   5 -19   92.36    9.29
   4   5 -19  102.29    6.01
   4  -5 -19  105.61    8.66
   4  -5 -18   -0.27    3.40
   4  -5 -18   -1.03    2.60
   4   5 -18   -0.29    2.16
   4   5 -18   -4.70    5.05
   4  -5 -17   12.40    3.13
   4  -5 -17   14.10    3.57
   4  -5 -17   13.79    4.16
   4   5 -17    7.17    4.22
   4   5 -16   59.34    7.33
   4  -5 -16   54.59    5.49
   4  -5 -16   47.12    5.33
   4  -5 -16   53.32    6.04
   4  -5 -15  631.31   16.91
  -4   5  15  600.21   15.74
   4   5 -15  645.79   19.32
   4  -5 -15  630.66   17.02
   4  -5 -15  631.48   17.56
   4  -5 -14    0.85    3.31
   4   5 -14    3.68    4.34
  -4   5  14    6.41    3.35
   4  -5 -14    2.66    3.53
   4  -5 -14    4.46    3.35
  -4   5  14   -1.54    2.77
  -4   5  13   66.39    5.72
   4  -5 -13   72.39    6.50
   4  -5 -13   63.63    5.62
  -4   5  13   62.85    5.63
   4  -5 -13   63.82    6.21
   4   5 -13   59.00    6.95
   4  -5 -12    6.33    3.31
   4   5 -12   12.99    5.17
   4  -5 -12    5.07    3.58
   4  -5 -12   19.13    4.37
  -4   5  12    3.97    2.74
   4   5 -11  262.19   11.69
   4  -5 -11  243.56   10.78
   4  -5 -11  239.38    8.87
  -4   5  11  223.87   10.19
  -4   5  10   46.83    4.21
   4  -5 -10   41.82    5.66
   4  -5 -10   53.43    4.53
  -4   5  10   50.02    5.34
  -4   5   9  492.76   10.91
   4  -5  -9  493.10   15.25
   4  -5  -9  494.41   11.18
  -4   5   9  505.48   15.09
  -4   5   8  111.80    5.13
   4  -5  -8  107.57    7.66
  -4   5   8  104.81    7.35
   4  -5  -8   98.87    4.89
   4  -5  -7  661.99   17.29
  -4   5   7  656.72   17.21
   4  -5  -7  656.58   10.84
   4  -5  -6   83.41    7.03
  -4  -5   6   79.75    4.35
  -4   5   6   81.59    6.48
   4  -5  -6   79.62    3.57
   4  -5  -5   91.05    7.35
  -4  -5   5   82.36    4.72
  -4   5   5   90.18    6.87
   4  -5  -5   86.02    3.25
   4  -5  -4   36.54    5.32
  -4   5   4   43.07    5.17
  -4  -5   4   34.58    3.46
   4  -5  -3    6.81    4.14
  -4  -5   3    7.66    2.23
   4   5  -2  693.88   15.85
   4  -5  -2  682.64   18.06
  -4  -5   2  684.93   15.04
   4  -5  -1 1483.46   26.17
  -4  -5   1 1520.76   23.46
   4   5  -1 1540.08   23.84
   4  -5   0  720.94   18.33
   4   5   0  723.31   17.06
  -4  -5   0  677.98   16.19
   4   5   1  320.42   12.13
   4  -5   1  331.35   12.89
  -4  -5  -1  327.97   11.71
   4  -5   2  152.24    9.44
   4  -5   3  200.47   10.80
   4  -5   3  199.32    4.53
   4  -5   4   63.93    7.22
   4  -5   4   69.33    3.29
   4  -5   5   74.85    7.02
  -4   5  -5   83.67    3.89
   4  -5   5   80.31    3.87
   4  -5   6   -2.73    5.52
  -4   5  -6    4.79    1.94
   4  -5   6    4.91    1.85
   4  -5   7  309.72   13.38
  -4   5  -7  335.38   12.99
   4  -5   7  318.17    8.70
  -4   5  -7  312.05    8.61
   4  -5   8   14.48    2.73
  -4   5  -8   17.15    3.01
   4  -5   8   19.69    5.88
  -4   5  -8   15.17    4.06
  -4   5  -9  208.02   10.58
   4  -5   9  238.27   12.63
   4  -5   9  217.33    8.20
   4   5   9  215.73   13.13
  -4   5  -9  213.52    8.15
   4   5  10   21.08    7.08
   4  -5  10   19.86    6.17
  -4   5 -10   18.96    4.38
   4  -5  10   22.25    3.59
  -4   5 -10   21.30    3.68
   4  -5  11  113.02    9.67
  -4   5 -11  108.63    8.12
   4  -5  11   88.81    6.41
   4   5  11   99.74    9.50
  -4   5 -11  104.58    6.71
   4  -5  12    9.61    3.23
  -4   5 -12    7.89    3.49
   4   5  12    2.82    6.52
   4  -5  12   16.91    6.34
  -4   5 -12   12.79    3.99
  -4   5 -13   71.05    6.23
   4   5  13   61.82    8.69
   4  -5  13   86.45    8.92
  -4   5 -13   73.88    6.94
   4   5  13   77.82    4.97
   4  -5  14   -4.31    5.88
  -4   5 -14    4.99    3.19
   4   5  14    1.28    6.42
   4   5  14    3.82    1.44
  -4   5 -14    4.26    3.24
   4   5  14    5.10    1.96
   4  -5  15   41.50    6.80
  -4   5 -15   40.86    5.46
   4   5  15   37.03    2.00
   4   5  15   30.90    7.05
  -4   5 -16   14.19    4.00
   4   5  16   18.63    6.48
   4  -5  16   16.33    5.49
   4   5  17  162.56   13.65
   4  -5  17  180.02   11.57
  -4   5 -17  171.77   10.49
  -4   5 -18    7.83    3.84
   4   5  18    6.10    6.49
   4   5  18    7.81    2.71
   4  -5  18    7.23    4.99
   4   5  19   15.38    7.34
  -4   5 -19    9.57    4.07
   4  -5  19    9.40    4.81
   4   5  20    8.60    6.54
  -4   5 -20    8.76    4.08
   4  -5  20   13.20    4.95
   4   5  21  162.81   14.81
  -4   5 -21  172.62   11.83
  -4   5 -22    1.16    3.70
   4   5  22   14.02    6.84
   4   5  23   80.94   11.25
  -4   5 -23   61.50    8.08
   4   5  24   20.32    7.96
   4  -5  24    1.86    4.69
  -4   5 -24   13.33    4.68
   4  -5  25   87.50   11.17
   4   5  25   87.56   12.82
  -4   5 -25   88.87    9.93
   4   5  26   19.69    8.02
   4  -5  26   11.87    5.67
   4  -6 -25   -1.96    4.29
   4   6 -24   82.18    9.55
   4  -6 -24   74.27    8.65
   4  -6 -23   -0.32    3.57
   4   6 -23    2.65    4.05
   4  -6 -22   24.44    5.04
   4   6 -22   30.96    6.56
   4  -6 -21   -0.19    3.38
   4   6 -21    6.22    4.79
   4  -6 -20   38.89    5.72
   4   6 -20   39.79    6.85
   4   6 -19  161.29   11.52
   4  -6 -19  146.72    9.79
   4  -6 -18  172.24    8.81
   4   6 -18  165.29   11.40
   4  -6 -18  167.46    9.98
   4   6 -17    5.25    4.13
   4  -6 -17    3.62    3.08
   4  -6 -17    6.46    3.12
   4  -6 -16   43.75    5.30
   4  -6 -16   44.36    5.15
   4   6 -16   39.64    6.54
  -4   6  16   39.86    4.66
   4  -6 -16   39.69    5.31
   4  -6 -15    3.37    3.18
   4   6 -15   -0.22    4.40
   4  -6 -15    1.52    2.91
   4  -6 -15    0.19    2.63
  -4   6  15    2.22    2.38
   4   6 -14   11.82    4.69
  -4   6  14   21.90    3.87
   4  -6 -14   16.31    3.95
   4  -6 -14   18.95    4.38
  -4   6  14   10.27    3.21
   4  -6 -14   15.78    3.68
   4  -6 -13   22.87    4.10
  -4   6  13   26.00    3.90
   4   6 -13   26.42    5.74
   4  -6 -13   20.02    4.44
   4  -6 -13   28.03    4.92
  -4   6  13   21.23    4.01
   4   6 -12  299.45   12.87
   4  -6 -12  300.68   12.30
  -4   6  12  299.89   12.26
   4  -6 -12  298.25   10.41
   4  -6 -11   13.30    3.14
   4  -6 -11   10.06    4.12
  -4   6  11   14.59    4.02
   4  -6 -10  106.06    8.02
  -4  -6  10   98.79    3.88
  -4   6  10   98.65    7.53
  -4   6  10  109.00    5.75
   4  -6 -10  108.41    5.76
   4  -6  -9   63.57    6.60
  -4  -6   9   72.84    3.81
  -4   6   9   72.56    6.52
  -4   6   9   71.28    4.47
   4  -6  -9   65.02    4.40
   4  -6  -8    1.09    1.91
  -4  -6   8    0.79    1.75
  -4   6   8    6.26    2.26
   4  -6  -8   -0.76    4.05
  -4   6   8   -0.35    2.82
   4   6  -8    1.04    4.81
  -4   6   7  563.38    9.68
   4  -6  -7  540.95   16.44
  -4  -6   7  547.22   11.78
  -4   6   7  569.81   16.73
  -4   6   6  464.24    7.84
   4  -6  -6  446.04   15.01
  -4  -6   6  449.15   11.15
  -4   6   6  475.81   15.26
   4  -6  -5  242.82   11.34
  -4   6   5  226.31   10.69
  -4  -6   5  221.18    8.36
   4  -6  -4  744.38   19.21
  -4   6   4  727.12   18.83
  -4  -6   4  758.70   15.60
   4  -6  -3   42.05    6.20
  -4  -6   3   38.78    4.16
  -4   6   3   41.38    5.40
   4  -6  -2  752.71   19.22
  -4  -6   2  761.49   16.89
  -4  -6   1   23.56    3.77
   4  -6  -1   26.41    5.23
   4   6   0  161.33    9.43
   4  -6   0  150.68    9.66
  -4  -6   0  144.06    8.06
   4  -6   1    7.76    4.67
  -4  -6  -1    0.10    2.61
   4  -6   2  923.38   22.17
  -4  -6  -2  913.56   21.00
  -4   6  -3    0.08    0.96
   4  -6   3   -1.57    5.40
  -4  -6  -3    0.34    3.04
   4  -6   4 1597.90   29.79
  -4  -6  -4 1650.97   29.69
  -4   6  -4 1636.92   27.85
  -4   6  -4 1580.44   14.20
   4  -6   5   87.95    8.25
  -4   6  -5   91.37    7.32
  -4  -6  -5   88.48    7.38
  -4   6  -5  101.28    7.55
  -4   6  -5   91.81    4.13
  -4   6  -6  293.74    7.69
  -4   6  -6  301.29   12.86
   4  -6   6  282.85    7.64
  -4   6  -6  298.66   12.27
   4  -6   6  282.26   13.39
   4  -6   7   53.00    3.97
  -4   6  -7   51.32    6.09
  -4   6  -7   45.22    3.81
  -4   6  -7   53.74    5.72
   4  -6   7   49.55    7.33
  -4   6  -8  406.24   10.37
  -4   6  -8  443.91   15.72
  -4   6  -8  416.88   14.37
   4  -6   8  406.54   16.64
   4  -6   8  395.04   10.45
   4  -6   9   34.40    6.91
  -4   6  -9   33.58    3.97
   4  -6   9   37.85    4.16
  -4   6  -9   39.38    5.59
  -4   6  -9   37.04    4.98
   4   6   9   41.54    8.25
   4  -6  10  152.95   11.29
   4   6  10  136.98    7.69
   4   6  10  151.28   12.06
  -4   6 -10  155.39    9.80
  -4   6 -10  146.40    7.32
  -4   6 -10  140.61    8.63
   4  -6  10  145.69    7.46
  -4   6 -11   36.97    4.44
   4  -6  11   40.81    4.65
  -4   6 -11   30.81    5.35
   4  -6  11   42.68    7.70
  -4   6 -11   42.22    5.25
   4   6  11   56.79    9.36
   4   6  11   41.95    4.87
  -4   6 -12  237.43   10.23
   4   6  12  271.68   15.79
   4  -6  12  247.82   10.20
  -4   6 -12  248.87   11.05
   4   6  12  264.59    9.42
   4  -6  12  260.38   14.27
  -4   6 -13    0.69    3.00
  -4   6 -13   -0.79    2.51
   4  -6  13   -1.43    6.13
   4   6  13    2.43    6.18
   4   6  13    0.56    2.41
  -4   6 -14  135.87    8.45
  -4   6 -14  128.17    7.87
   4   6  14  139.92   12.57
   4   6  14  127.19    5.39
   4  -6  14  134.33   10.58
   4  -6  15    3.48    5.24
   4   6  15   -2.12    5.10
  -4   6 -15    6.33    3.31
   4   6  15    3.50    0.86
  -4   6 -16   -0.61    3.08
   4   6  16    8.30    6.30
   4  -6  16   -2.11    5.19
  -4   6 -17   68.26    7.04
   4   6  17   77.96   10.53
   4  -6  17   75.35    8.77
  -4   6 -18   26.00    5.03
   4   6  18   26.49    8.12
   4  -6  18   29.47    6.42
  -4   6 -19   35.65    5.94
   4   6  19   34.64    8.04
   4  -6  19   42.14    7.01
  -4   6 -20   20.25    4.70
   4   6  20   30.75    8.20
   4  -6  20   28.45    5.86
  -4   6 -21    0.38    3.60
   4   6  21   11.78    6.87
   4   6  22   19.37    7.73
  -4   6 -22    4.87    4.19
  -4   6 -23    4.42    4.20
   4   6  23   14.04    6.96
   4   6  24   76.35   11.81
  -4   6 -24   74.60    9.23
   4  -6  25   -4.84    5.29
  -4   6 -25   -5.07    4.71
   4   7 -23   39.19    7.68
   4   7 -22   79.94    9.30
   4   7 -21   93.99    9.96
   4   7 -20   13.07    5.22
   4  -7 -19    1.44    3.14
   4   7 -19    3.01    4.07
   4  -7 -18    5.88    2.89
   4   7 -18   -2.84    5.29
   4  -7 -18    4.06    3.41
   4  -7 -17    4.40    2.86
   4  -7 -17    4.16    3.23
   4   7 -17    4.31    4.48
   4  -7 -16  179.19    9.59
   4  -7 -16  187.24    9.67
  -4   7  16  204.15   10.43
   4   7 -16  197.78   11.87
   4  -7 -15   55.35    5.87
   4   7 -15   52.37    6.79
  -4   7  15   49.91    5.48
   4  -7 -15   47.15    6.30
   4  -7 -15   53.66    5.46
   4  -7 -14   82.87    6.98
  -4   7  14   72.59    6.56
   4  -7 -14   64.66    7.23
  -4   7  14   76.48    5.94
   4  -7 -14   76.27    6.09
   4   7 -14   72.67    7.76
   4   7 -13  216.45   11.64
   4  -7 -13  207.38   11.71
   4  -7 -13  207.75   10.57
  -4   7  13  203.81   10.65
  -4   7  13  205.16    8.83
  -4  -7  12    3.85    1.28
   4  -7 -12    7.20    4.13
   4   7 -12   14.27    5.77
  -4   7  12    7.71    3.58
   4  -7 -11  132.46    8.99
  -4   7  11  126.89    8.77
  -4  -7  11  114.99    4.84
  -4   7  10   -0.83    2.02
   4  -7 -10    4.70    4.25
  -4  -7  10   -3.68    2.32
  -4   7  10    2.66    3.52
   4  -7  -9  185.55   10.45
  -4   7   9  186.67   10.28
  -4  -7   9  182.84    6.82
  -4   7   9  177.18    6.60
   4  -7  -8  520.25   16.74
  -4   7   8  533.22   16.95
  -4  -7   8  529.65   12.00
  -4   7   8  512.22   10.15
   4  -7  -7  280.28   12.38
  -4   7   7  283.92   12.49
  -4  -7   7  286.86    9.39
  -4   7   7  289.48    7.03
  -4   7   6    3.21    1.57
   4  -7  -6    2.52    4.43
  -4  -7   6   -3.11    2.74
  -4   7   6    0.76    3.43
   4  -7  -5  353.61   14.07
  -4  -7   5  328.86   10.77
  -4   7   5  337.12    5.72
   4  -7  -4  119.67    9.03
  -4  -7   4  101.52    6.48
   4  -7  -3  461.55   16.23
  -4  -7   3  445.68   13.52
   4  -7  -2  881.50   22.07
  -4  -7   2  851.99   19.26
   4  -7  -1  412.39   15.43
  -4  -7   1  399.22   13.53
   4  -7   0  494.41   17.13
  -4  -7   0  499.98   15.41
   4  -7   1 1588.64   30.22
  -4  -7  -1 1666.37   28.96
   4  -7   2  107.54    9.47
  -4  -7  -2  121.83    8.32
  -4   7  -2  106.65    2.58
   4  -7   3  132.57    9.95
   4   7   3  167.24   11.19
  -4  -7  -3  157.04    9.70
  -4   7  -3  137.54    3.74
  -4   7  -4  300.20    6.28
   4  -7   4  288.11   13.93
   4   7   4  326.69   14.92
  -4  -7  -4  311.86   13.61
   4  -7   5   42.22    7.14
  -4   7  -5   41.45    5.56
   4   7   5   39.43    5.99
  -4   7  -5   39.16    2.98
  -4  -7  -5   40.26    5.74
   4  -7   6   92.22    9.42
   4   7   6  100.04    8.12
  -4   7  -6   97.12    4.69
  -4   7  -6  107.86    8.71
  -4   7  -6   93.64    7.68
   4   7   6  112.71   10.53
   4  -7   7   85.73    9.36
  -4   7  -7   71.42    4.52
  -4   7  -7   85.52    7.28
   4   7   7   79.72    9.06
   4   7   7   72.40    6.91
   4  -7   8  129.13   10.78
  -4   7  -8  114.58    5.94
  -4   7  -8  130.66    8.91
   4   7   8  153.41   12.28
   4   7   8  116.09    8.22
  -4   7  -9  207.55    8.26
   4  -7   9  226.00   13.63
  -4   7  -9  232.71   11.39
   4   7   9  233.67   14.31
   4   7   9  208.73   10.06
   4  -7  10   93.08   10.18
  -4   7 -10   71.11    5.47
  -4   7 -10   70.73    6.77
   4   7  10   71.80    9.12
   4   7  10   70.17    6.30
   4  -7  11    8.07    6.74
  -4   7 -11   -1.10    3.08
   4   7  11   16.96    6.86
  -4   7 -11    4.28    3.48
   4   7  11    2.90    3.57
  -4   7 -12   61.78    5.61
   4  -7  12   60.10    8.63
  -4   7 -12   64.32    6.39
   4   7  12   74.14    9.70
   4   7  12   64.27    5.34
  -4   7 -13   26.37    4.36
   4   7  13   43.70    9.45
  -4   7 -13   30.99    4.61
   4  -7  13   29.31    6.93
   4   7  13   35.10    3.87
   4   7  14    1.23    1.81
   4  -7  14    1.82    5.35
  -4   7 -14   -0.37    2.93
  -4   7 -14    0.44    2.54
  -4   7 -15   20.56    4.37
   4   7  15   20.73    1.81
   4  -7  15   25.26    6.68
  -4   7 -15   21.44    3.92
   4   7  15   29.57    7.68
  -4   7 -16  150.76    9.68
   4   7  16  164.54   14.17
   4  -7  16  169.33   12.71
   4   7  17   23.17    7.59
  -4   7 -17    9.33    4.05
   4  -7  17   16.79    6.62
  -4   7 -18   38.32    6.00
   4   7  18   55.68   10.23
   4  -7  18   45.17    7.84
   4   7  19   10.53    7.73
  -4   7 -19    0.09    3.46
   4  -7  19    2.34    4.80
   4   7  20   50.91    9.81
  -4   7 -20   37.74    6.33
   4  -7  20   41.65    7.27
  -4   7 -21   41.77    6.53
   4   7  21   45.24    9.38
  -4   7 -22   43.47    6.84
   4   7  22   67.28   11.32
  -4   7 -23   57.29    7.97
  -4   7 -24   48.23    7.56
   4   8 -23   17.54    5.93
   4   8 -22   43.25    7.55
   4   8 -21    8.54    4.60
   4   8 -20   13.16    5.06
   4   8 -19   64.76    8.28
   4   8 -18   77.91    8.64
   4  -8 -17  135.57    8.60
   4   8 -17  132.78   10.51
   4  -8 -16  140.94    8.87
   4   8 -16  147.11   10.72
   4  -8 -15   -2.12    3.79
   4   8 -15    5.43    5.10
   4  -8 -14   13.87    3.90
   4   8 -14   17.26    5.16
  -4  -8  14   12.24    1.59
   4   8 -13   72.76    7.51
   4  -8 -13   65.22    6.67
  -4  -8  13   82.27    4.09
  -4   8  13   69.98    5.43
   4  -8 -12  105.18    8.36
  -4  -8  12  114.14    5.24
   4  -8 -11  194.47   10.93
  -4  -8  11  198.50    7.27
  -4  -8  10   37.45    3.87
   4  -8 -10   23.74    5.46
  -4   8  10   38.05    3.69
   4  -8  -9   87.36    7.88
  -4   8   9   88.66    4.92
  -4  -8   9   96.67    5.79
   4  -8  -8   35.30    5.80
  -4   8   8   43.65    3.34
  -4  -8   8   44.10    4.46
   4  -8  -7  128.14    9.45
  -4  -8   7  133.47    7.24
  -4   8   7  134.01    4.87
   4  -8  -6   58.41    7.33
  -4   8   6   67.19    3.22
  -4  -8   6   68.59    5.64
   4  -8  -5  343.97   14.80
  -4   8   5  359.03    5.98
  -4  -8   5  352.93   12.00
   4  -8  -4  271.50   13.35
  -4   8   4  254.90    4.12
  -4  -8   4  262.31   10.79
   4  -8  -3  936.05   23.63
  -4  -8   3  932.80   20.47
   4  -8  -2   55.74    7.80
  -4   8   2   64.86    6.78
  -4  -8   2   52.83    5.74
   4   8  -2   65.04    8.04
   4  -8  -1  382.58   15.88
  -4   8   1  410.90   15.51
   4   8  -1  416.37   16.81
  -4  -8   1  397.77   14.26
   4  -8   0   73.56    8.25
  -4   8   0   80.49    7.27
  -4  -8   0   73.37    6.89
   4   8   0   89.75    8.70
  -4  -8  -1  213.83   10.99
   4  -8   1  197.96   12.56
   4   8   1  213.19   12.20
  -4   8  -2   22.56    1.43
   4  -8   2   13.22    6.25
  -4  -8  -2   30.08    5.29
   4   8   2   27.49    6.00
   4  -8   3  464.15   18.14
  -4   8  -3  450.80    6.94
  -4  -8  -3  465.76   17.02
   4   8   3  469.69   17.00
   4  -8   4  314.60   15.45
  -4   8  -4  330.70    6.82
   4   8   4  325.90   14.16
   4  -8   5 1062.17   27.48
  -4   8  -5 1092.65   13.61
   4   8   5 1057.32   24.53
   4  -8   6   30.39    8.16
  -4   8  -6   27.59    2.94
   4   8   6   23.76    5.57
   4  -8   7  238.95   14.20
  -4   8  -7  247.33    7.82
   4   8   7  283.68   15.94
   4   8   7  241.37   12.01
   4  -8   8  233.63   14.39
  -4   8  -8  238.51    8.24
   4   8   8  254.83   15.22
   4   8   8  233.70   11.39
   4  -8   9    8.68    6.96
   4   8   9    8.24    4.40
   4   8  10   59.57   10.53
  -4   8 -10   31.70    4.07
   4  -8  10   43.14    8.82
   4   8  10   35.05    5.23
   4  -8  11   53.35    8.75
   4   8  11   80.53   10.56
  -4   8 -11   58.64    5.26
   4   8  11   62.64    5.98
  -4   8 -12  142.90    8.00
   4   8  12  154.01    8.08
   4  -8  12  139.95   11.89
   4   8  12  171.95   13.77
   4   8  13  113.56   12.22
  -4   8 -13   90.79    6.83
   4   8  13  101.22    6.23
   4  -8  13  104.07   10.54
   4  -8  14    5.07    6.21
   4   8  14    0.50    1.87
  -4   8 -14    1.27    3.05
   4  -8  15   12.57    6.05
  -4   8 -15   11.82    3.70
   4  -8  16   14.54    6.35
  -4   8 -16   11.38    3.66
   4   8  16   24.92    7.97
   4   8  17   38.07    9.52
  -4   8 -17   17.70    4.40
   4  -8  17   20.01    7.13
  -4   8 -18   23.84    5.12
   4   8  18   42.11    9.62
   4  -8  18   26.66    7.05
  -4   8 -19  120.08    9.55
   4   8  19  123.92   14.16
   4  -8  19  111.94   11.32
  -4   8 -20   48.18    6.82
   4  -8  20   56.43    8.62
  -4   8 -21    3.73    3.83
   4  -8  21    8.20    6.03
  -4   8 -22    5.43    3.72
  -4   8 -23   18.89    5.13
  -4   8 -24   10.14    4.56
   4   9 -22  206.68   14.55
   4   9 -21   -4.87    4.63
   4   9 -20  288.46   16.06
   4   9 -19    4.22    4.82
   4   9 -18   50.70    7.33
   4   9 -17    2.00    4.74
   4  -9 -17    3.58    3.44
   4  -9 -16   66.65    6.71
   4   9 -16   61.89    7.72
   4  -9 -15    0.55    3.30
   4   9 -15    7.59    5.35
   4   9 -14  157.78   10.74
   4  -9 -14  144.60    9.55
   4  -9 -13   -4.33    4.24
   4   9 -13    4.88    5.10
  -4  -9  13   -1.36    1.73
  -4   9  13    0.21    2.26
  -4  -9  12  110.63    6.16
   4  -9 -12  117.64    8.97
   4  -9 -11   -2.47    4.50
  -4  -9  11    0.73    2.29
  -4  -9  10  181.99    8.31
   4  -9 -10  173.60   10.98
  -4   9  10  168.20    6.80
   4  -9  -9   64.15    7.77
  -4  -9   9   69.61    5.68
  -4   9   9   70.63    4.33
  -4  -9   8  120.54    7.42
  -4   9   8  113.35    4.96
   4  -9  -8  119.71    9.78
  -4  -9   7  103.79    7.16
   4  -9  -7   99.66    9.32
  -4   9   7   91.81    4.23
  -4  -9   6  416.68   13.74
   4  -9  -6  444.26   17.25
  -4   9   6  429.52    7.78
   4  -9  -5   28.55    6.45
  -4  -9   5   29.94    4.81
  -4   9   5   31.94    2.11
   4  -9  -4   19.86    6.47
  -4  -9   4   25.27    4.55
  -4   9   4   21.64    1.49
  -4  -9   3   20.09    4.55
   4  -9  -3   16.55    5.83
  -4  -9   2    8.26    3.86
   4  -9  -2    9.49    6.12
   4  -9  -1   16.40    6.89
  -4  -9   1   23.66    4.62
   4  -9   0  655.82   21.88
  -4  -9   0  649.33   19.54
   4  -9   1  166.51   12.44
   4   9   1  168.59   11.56
  -4  -9  -1  148.79    9.98
   4  -9   2  567.54   20.61
  -4   9  -2  552.36    6.92
   4   9   2  587.37   20.06
   4  -9   3  117.62   10.86
  -4   9  -3  130.89    4.07
   4   9   3  115.72    9.74
   4  -9   4   34.96    8.33
  -4   9  -4   36.35    2.68
   4   9   4   34.78    6.45
   4  -9   5    8.12    6.51
  -4   9  -5    9.92    2.14
   4   9   5   15.14    5.32
  -4   9  -6    4.36    2.05
   4  -9   6    5.60    7.10
   4   9   6    8.63    4.82
   4  -9   7   78.49   10.24
  -4   9  -7   55.96    4.25
   4   9   7   59.26    7.15
   4  -9   8  654.62   23.42
  -4   9  -8  671.73   13.73
   4   9   8  646.73   19.27
  -4   9  -9  101.34    5.99
   4  -9   9  120.29   12.11
   4   9   9  103.46    8.34
  -4   9 -10  316.97   10.55
   4   9  10  306.55   12.72
   4  -9  10  314.33   16.85
   4   9  11    4.30    3.52
  -4   9 -11    9.73    3.14
   4  -9  11   -1.48    7.08
   4   9  12    7.90    3.21
  -4   9 -12    5.82    2.87
   4  -9  12   -1.52    6.62
   4  -9  13    6.60    6.14
  -4   9 -13    2.70    2.78
   4   9  13    0.94    2.70
  -4   9 -14   28.08    4.36
   4  -9  14   30.71    7.93
   4  -9  15   10.25    6.65
  -4   9 -15   20.83    4.31
  -4   9 -16  154.53    9.80
   4  -9  16  166.43   13.85
  -4   9 -17    0.48    3.24
   4  -9  17    3.77    5.57
  -4   9 -18   21.27    4.74
   4  -9  18   42.73    8.38
  -4   9 -19   13.51    4.50
   4  -9  19   16.90    6.84
  -4   9 -20   13.80    4.66
   4  -9  20   18.21    6.85
  -4   9 -21    5.33    4.14
   4  -9  21   -1.74    5.32
  -4   9 -22  140.48   11.32
  -4   9 -23    4.22    3.94
  -4   9 -24   63.84    8.55
   4  10 -21   40.00    7.13
   4  10 -20   79.46    9.35
   4  10 -19  125.18   11.12
   4  10 -18  302.67   15.89
   4  10 -17  181.97   12.46
   4 -10 -16  113.51    8.77
   4  10 -16  118.74   10.09
   4 -10 -15  107.56    8.77
   4  10 -15  111.18    9.95
   4 -10 -14    4.64    4.02
   4  10 -14    7.88    5.12
   4 -10 -13   15.80    4.83
   4  10 -13   17.61    5.37
   4 -10 -12   72.53    7.96
  -4 -10  12   73.71    5.58
  -4  10  12   62.22    4.92
   4 -10 -11   82.31    8.21
  -4 -10  11   82.22    6.16
   4 -10 -10  205.92   12.26
  -4 -10  10  191.49    9.34
  -4  10  10  204.88    7.55
   4 -10  -9   18.88    5.70
  -4  10   9    9.85    2.17
  -4 -10   9   20.28    4.29
   4 -10  -8    4.80    5.40
  -4  10   8   -2.69    2.03
  -4 -10   8    3.21    3.06
   4 -10  -7   11.09    6.00
  -4  10   7   18.10    2.24
  -4 -10   7   18.61    4.44
   4 -10  -6  139.74   11.03
  -4 -10   6  160.64    9.42
  -4  10   6  153.21    4.92
   4 -10  -5    5.47    6.20
  -4  10   5   10.39    1.58
  -4 -10   5    9.15    3.86
   4 -10  -4    1.77    6.05
  -4 -10   4    2.13    3.70
  -4  10   4    1.26    0.91
  -4 -10   3   72.44    7.11
   4 -10  -3   76.78    9.25
  -4  10   3   63.98    2.23
   4 -10  -2   99.28   10.16
  -4 -10   2   97.12    8.18
  -4 -10   1   -1.80    3.81
  -4  10   1    1.15    0.60
  -4  10   1    1.07    0.49
   4 -10  -1    1.08    6.89
   4 -10   0   23.57    7.71
  -4  10   0   19.28    1.28
   4 -10   1   89.82   10.30
  -4  10  -1   82.99    2.79
  -4  10  -2   13.32    1.73
   4 -10   2    9.98    7.73
   4 -10   3  217.63   14.85
  -4  10  -3  228.95    5.71
  -4  10  -4  240.51    6.39
   4 -10   4  248.83   15.50
   4 -10   5  137.50   12.52
  -4  10  -5  140.75    5.52
   4  10   5  139.23   10.43
  -4  10  -6  134.29    5.76
   4 -10   6  152.19   13.50
   4  10   6  113.24    9.56
   4 -10   7    5.66    7.01
  -4  10  -7    2.59    2.09
   4  10   7    6.33    4.57
   4 -10   8   18.54    8.62
  -4  10  -8   17.56    3.01
   4  10   8   21.88    5.48
   4 -10   9    3.98    7.43
  -4  10  -9    8.71    2.87
   4  10   9    8.78    4.26
   4  10  10    9.57    4.11
   4 -10  10    2.04    5.99
  -4  10 -10    6.96    2.92
  -4  10 -11  196.68    8.99
   4  10  11  193.76   10.50
   4 -10  11  203.21   14.65
  -4  10 -12  354.84   12.43
   4 -10  12  323.68   18.45
   4  10  12  356.74   13.28
  -4  10 -13  135.29    8.27
   4 -10  13  144.46   13.45
   4 -10  14   17.29    7.63
  -4  10 -14   14.02    3.66
  -4  10 -15   10.99    3.59
   4 -10  15   19.26    7.38
  -4  10 -16   15.49    4.05
   4 -10  16   18.00    7.31
  -4  10 -17   20.36    4.52
   4 -10  17   36.95    8.54
  -4  10 -18   93.58    8.39
   4 -10  18  115.62   12.32
  -4  10 -19   83.43    8.42
   4 -10  19   82.89   10.87
  -4  10 -20  203.88   12.68
   4 -10  20  199.69   15.67
  -4  10 -21   85.26    8.86
   4 -10  21   67.33   10.14
  -4  10 -22   17.62    5.32
  -4  10 -23    0.07    3.68
  -4  10 -24    2.95    3.64
   4  11 -21  231.95   15.18
   4  11 -20   10.61    5.08
   4  11 -19   75.49    9.03
   4  11 -18    6.90    4.86
   4  11 -17   59.87    7.77
   4 -11 -16    5.26    4.01
   4  11 -16    8.58    5.66
   4 -11 -15  273.25   13.63
   4  11 -15  282.17   14.76
   4 -11 -14    7.50    4.44
   4  11 -14   12.67    5.20
   4 -11 -13  368.49   16.15
   4  11 -13  370.34   16.17
   4 -11 -12   -0.13    4.07
  -4 -11  11   75.61    6.44
   4 -11 -11   77.50    8.45
   4 -11 -10   -1.06    4.51
  -4 -11  10    6.95    3.14
  -4  11  10   -2.17    1.83
   4 -11  -9   54.04    7.60
  -4 -11   9   61.18    6.17
  -4  11   9   52.80    3.80
   4 -11  -8    1.89    5.15
  -4 -11   8    8.44    3.68
  -4  11   8    3.94    1.73
   4 -11  -7  164.34   12.01
  -4 -11   7  159.43    9.89
  -4  11   7  162.05    5.65
   4 -11  -6   -0.38    5.67
  -4  11   6    1.77    1.32
  -4 -11   6    5.25    3.64
   4 -11  -5   40.15    8.13
  -4  11   5   49.53    2.75
  -4 -11   5   49.10    6.31
   4 -11  -4  113.83   10.97
  -4 -11   4  116.88    9.19
  -4  11   4  110.82    3.61
  -4  11   3   67.35    2.62
   4 -11  -3   73.82    9.43
  -4  11   2  169.31    3.86
   4 -11  -2  166.75   13.26
   4 -11  -1  135.52   12.26
  -4  11   1  150.47    3.68
  -4  11   1  140.64    3.54
   4 -11   0  285.46   16.27
  -4  11   0  311.03    5.47
   4 -11   1  190.22   14.27
  -4  11  -1  195.49    4.76
   4 -11   2   15.77    8.25
  -4  11  -2    3.46    1.37
   4 -11   3   26.41    9.05
  -4  11  -3   16.66    2.17
   4 -11   4   71.31   10.36
  -4  11  -4   81.37    4.22
  -4  11  -5   14.74    2.52
   4 -11   5   18.67    7.63
   4 -11   6   17.40    8.03
  -4  11  -6    4.87    2.17
   4 -11   7  320.07   17.97
  -4  11  -7  320.57    9.47
   4  11   8   27.25    5.58
   4 -11   8   18.95    7.47
  -4  11  -8   29.40    3.65
  -4  11  -9  257.34    9.37
   4  11   9  243.43   12.94
   4 -11   9  256.51   16.91
   4  11  10   -0.42    3.37
  -4  11 -10   -0.04    2.49
   4 -11  10   -0.11    7.14
   4 -11  11   -1.58    6.24
   4  11  11   -0.61    3.77
  -4  11 -11    2.07    2.50
   4 -11  12    1.10    6.47
  -4  11 -12    1.62    2.49
  -4  11 -13   11.91    3.46
   4 -11  13   16.99    7.93
   4 -11  14   -1.97    6.87
  -4  11 -14    0.26    2.95
  -4  11 -15  294.19   13.00
   4 -11  15  288.42   18.90
  -4  11 -16   36.35    5.40
   4 -11  16   35.60    9.01
  -4  11 -17  220.43   12.08
   4 -11  17  209.67   16.25
  -4  11 -18   -1.42    3.39
   4 -11  18    3.91    6.16
  -4  11 -19    0.94    3.23
   4 -11  19    0.71    5.86
  -4  11 -20   19.50    4.85
   4 -11  20   11.97    7.18
  -4  11 -21   34.48    6.14
   4 -11  21   26.43    8.47
  -4  11 -22   -0.66    3.47
  -4  11 -23   98.46   10.11
   4  12 -20   54.93    8.25
   4  12 -19    4.84    4.44
   4  12 -18   70.64    8.90
   4  12 -17   54.49    7.69
   4  12 -16    8.10    4.87
   4 -12 -15    6.19    3.95
   4  12 -15   21.23    6.17
   4  12 -14   15.97    5.81
   4 -12 -14   10.37    4.80
   4 -12 -13   11.48    5.00
   4 -12 -12   91.23    9.19
   4 -12 -11  116.58   10.60
   4 -12 -10   37.28    7.06
   4 -12  -9  107.27   10.19
  -4 -12   9  131.94    9.52
   4 -12  -8    8.34    5.80
  -4 -12   8   13.89    4.18
  -4  12   8    9.27    2.01
  -4  12   7    0.38    1.28
   4 -12  -7    5.01    6.23
  -4  12   6  108.72    4.47
   4 -12  -6  103.43   10.48
   4 -12  -5   17.54    6.78
  -4  12   5   21.69    2.10
   4 -12  -4  250.45   15.56
  -4  12   4  250.93    5.80
   4 -12  -3  229.28   15.13
  -4  12   3  231.53    5.37
   4 -12  -2  334.18   17.76
  -4  12   2  324.65    6.09
   4 -12  -1   15.28    7.97
  -4  12   1   10.93    1.60
  -4  12   1    5.70    1.12
   4 -12   0  173.91   14.05
  -4  12   0  179.87    4.80
   4 -12   1  141.07   12.67
  -4  12  -1  147.36    4.61
   4 -12   2  291.54   17.37
  -4  12  -2  280.11    6.69
   4 -12   3    9.98    7.92
  -4  12  -3    1.03    1.64
  -4  12  -4  749.24   12.37
   4 -12   4  667.63   25.71
   4 -12   5    7.04    6.68
  -4  12  -5   15.95    2.74
  -4  12  -6  328.59    9.43
   4 -12   6  292.07   17.80
   4 -12   7   28.18    8.37
  -4  12  -7   35.03    3.81
  -4  12  -8  165.37    7.46
   4 -12   8  141.76   13.76
  -4  12  -9   10.54    2.82
   4 -12   9   -0.34    6.17
  -4  12 -10  170.12    8.29
   4 -12  10  164.55   15.03
  -4  12 -11   47.61    5.00
   4 -12  11   44.20    9.33
  -4  12 -12  136.79    8.18
   4 -12  12  140.21   14.10
   4 -12  13   11.00    8.05
  -4  12 -13   19.68    3.99
  -4  12 -14   14.49    3.75
   4 -12  14   16.35    7.76
  -4  12 -15    2.66    2.95
   4 -12  15    5.55    6.75
  -4  12 -16   24.15    4.64
   4 -12  16   19.23    8.15
  -4  12 -17   -2.58    3.17
   4 -12  17    4.43    6.09
  -4  12 -18   12.01    4.04
   4 -12  18   13.62    7.02
  -4  12 -19   48.16    6.52
   4 -12  19   59.93   10.69
  -4  12 -20   -9.61    4.59
   4 -12  20    3.37    6.65
  -4  12 -21    6.95    3.90
   4 -12  21    9.69    6.89
  -4  12 -22    3.99    3.77
   4  13 -19    4.76    5.28
   4  13 -18   -0.61    4.98
   4  13 -17    5.74    4.70
   4  13 -16   41.23    7.33
   4 -13 -15    5.47    4.42
   4  13 -15    8.43    4.64
   4 -13 -14   32.81    6.53
   4  13 -14   33.63    6.76
   4 -13 -13   -4.36    5.01
   4 -13 -12   83.98    9.35
   4 -13 -11   15.91    5.82
   4 -13 -10    4.70    5.07
   4 -13  -9  448.87   20.01
   4 -13  -8  253.04   15.68
   4 -13  -7  114.34   11.28
   4 -13  -6   60.09    8.90
   4 -13  -5   42.80    8.26
  -4  13   4    1.54    1.01
   4 -13  -4    6.91    6.40
   4 -13  -3   10.52    6.61
  -4  13   3   -0.61    0.99
   4 -13  -2   95.28   11.12
  -4  13   2   98.73    3.81
   4 -13  -1  230.77   15.88
  -4  13   0  398.69    7.69
   4 -13   0  383.92   19.81
   4 -13   1  409.59   20.66
  -4  13  -1  479.16    8.82
   4 -13   2  322.52   18.64
  -4  13  -2  341.05    7.86
  -4  13  -3  264.52    7.31
   4 -13   3  256.14   17.39
   4 -13   4   -8.32    8.22
  -4  13  -4    2.06    1.78
   4 -13   5   -1.78    8.04
  -4  13  -5   15.39    2.63
  -4  13  -6  106.10    5.67
   4 -13   6   94.37   12.10
   4 -13   7   23.75    8.10
  -4  13  -7   36.79    3.88
  -4  13  -8  123.79    6.70
   4 -13   8  109.25   12.42
  -4  13  -9   75.47    5.62
   4 -13   9   69.14   11.28
   4 -13  10  101.25   12.80
  -4  13 -10  111.09    6.93
  -4  13 -11  272.81   10.96
   4 -13  11  251.05   18.31
   4 -13  12    7.33    7.70
  -4  13 -12    5.09    2.99
   4 -13  13    0.49    6.95
  -4  13 -13    2.33    2.49
  -4  13 -14   82.65    7.09
   4 -13  14   80.17   11.60
  -4  13 -15   11.08    3.43
   4 -13  15    8.56    7.09
  -4  13 -16   61.97    6.71
   4 -13  16   77.40   12.01
  -4  13 -17    4.35    3.17
   4 -13  17    8.27    8.17
  -4  13 -18   29.67    5.24
   4 -13  18   33.19    9.53
  -4  13 -19   -4.14    3.63
   4 -13  19   -5.87    7.44
  -4  13 -20    0.56    3.40
   4 -13  20   -3.69    6.64
  -4  13 -21   42.57    6.79
   4 -13  21   46.59   10.44
   4  14 -18    7.33    5.12
   4  14 -17   55.74    8.61
   4  14 -16   45.31    7.59
   4  14 -15   14.36    5.70
   4  14 -14   42.77    7.59
   4 -14 -14   35.95    6.89
   4 -14 -13   70.62    8.73
   4 -14 -12   -3.22    5.16
   4 -14 -11  106.11   10.61
   4 -14 -10   -2.01    5.69
   4 -14  -9   12.81    5.94
   4 -14  -8   -0.55    6.01
   4 -14  -7   22.08    7.27
   4 -14  -6    5.21    5.83
   4 -14  -5  557.48   23.86
   4 -14  -4    3.86    6.02
   4 -14  -3  247.83   16.53
   4 -14  -2   21.27    8.06
   4 -14  -1   64.90   10.20
  -4  14   0   10.09    1.99
   4 -14   0   10.55    7.57
   4 -14   1   21.56    7.39
  -4  14  -1   27.33    2.62
  -4  14  -2    6.93    1.80
   4 -14   2   -0.24    7.64
  -4  14  -3  429.76    9.74
   4 -14   3  397.37   21.54
   4 -14   4    9.27    6.82
  -4  14  -4    8.65    2.14
  -4  14  -5  144.32    6.42
   4 -14   5  136.77   13.71
   4 -14   6    2.66    6.38
  -4  14  -6    3.43    2.15
  -4  14  -7  215.56    8.58
   4 -14   7  198.63   16.47
   4 -14   8   15.72    8.29
  -4  14  -8   18.26    3.40
   4 -14   9    4.50    8.23
  -4  14  -9    9.43    2.88
  -4  14 -10    2.79    2.47
   4 -14  10   -4.03    7.96
  -4  14 -11   36.86    4.52
   4 -14  11   40.80    9.77
  -4  14 -12    1.48    2.64
   4 -14  12   -4.75    7.50
  -4  14 -13   35.42    4.94
   4 -14  13   41.13    9.35
  -4  14 -14   -1.89    2.64
   4 -14  14   -0.33    7.20
  -4  14 -15    9.81    3.41
   4 -14  15   21.60    8.68
  -4  14 -16    2.75    2.98
   4 -14  16   15.09    7.88
  -4  14 -17   29.78    5.24
   4 -14  17   35.42    9.97
   4 -14  18    4.81    7.81
   4 -14  19   32.92    9.94
   4 -14  20   12.04    8.23
   4  15 -16   52.66    8.10
   4  15 -15   35.12    7.07
   4  15 -14  105.66   10.43
   4 -15 -13    5.65    5.08
   4 -15 -12  120.05   11.62
   4 -15 -11    4.97    5.25
   4 -15 -10    4.02    5.34
   4 -15  -9  166.97   14.07
   4 -15  -8  191.28   14.86
   4 -15  -7  122.47   12.40
   4 -15  -6   66.86   10.00
   4 -15  -5    7.91    5.85
   4 -15  -4   18.43    7.14
   4 -15  -3    9.54    6.91
   4 -15  -2    0.63    7.36
   4 -15  -1  177.63   15.05
   4 -15   0  341.86   20.47
   4 -15   1   34.24    9.60
   4 -15   2  136.43   14.05
   4 -15   3   37.75    9.11
   4 -15   4   -2.87    8.39
   4 -15   5    4.05    8.33
   4 -15   6  115.56   13.89
   4 -15   7   20.40    9.23
   4 -15   8  144.98   15.31
   4 -15   9   46.85   10.88
   4 -15  10   50.71   10.94
   4 -15  11  101.11   13.23
   4 -15  12    5.85    7.67
   4 -15  13   -4.93    7.40
   4 -15  14   18.77    9.20
   4 -15  15   -1.56    7.57
   4 -15  16   41.37   10.84
   4 -15  17   20.39    8.87
   4 -15  18   21.92    9.52
   4  16 -15    6.72    5.00
   4  16 -14   18.63    6.50
   4 -16 -13    3.34    5.02
   4 -16 -12  181.59   14.40
   4 -16 -11   11.13    6.12
   4 -16 -10  140.59   13.11
   4 -16  -9   29.37    7.82
   4 -16  -8   17.11    6.57
   4 -16  -7   -2.65    6.20
   4 -16  -6   27.35    7.70
   4 -16  -5    5.12    6.47
   4 -16  -4  221.98   16.93
   4 -16  -3   40.55    9.14
   4 -16  -2  123.73   13.58
   4 -16  -1   11.11    7.90
   4 -16   0   12.75    8.07
   4 -16   1    8.95    7.40
   4 -16   2   95.83   13.00
   4 -16   3  166.09   15.98
   4 -16   4   26.02    8.23
   4 -16   5   94.39   12.76
   4 -16   6   41.32   10.37
   4 -16   7   -2.68    8.21
   4 -16   8   19.25    8.88
   4 -16   9    1.65    7.85
   4 -16  10   42.78   10.96
   4 -16  11  112.48   14.47
   4 -16  12   40.05   10.08
   4 -16  13   56.05   11.79
   4 -16  14   18.15    9.23
   4 -16  15   24.13   10.05
   4  17 -13  217.38   14.88
   4 -17 -12    5.08    5.70
   4 -17 -11   41.40    8.59
   4 -17 -10   -0.50    5.55
   4 -17  -9   -2.96    5.87
   4 -17  -8    2.00    5.98
   4 -17  -7   34.51    8.92
   4 -17  -6    2.63    6.19
   4 -17  -5   36.64    8.99
   4 -17  -4   13.05    7.44
   4 -17  -3    0.90    7.13
   4 -17  -2    5.17    7.80
   4 -17  -1  150.14   15.26
   4 -17   0   40.87    9.85
   4 -17   1  175.24   16.68
   4 -17   2   13.10    7.73
   4 -17   3    0.58    7.92
   4 -17   4   44.39   11.10
   4 -17   5   56.10   10.73
   4 -17   6    5.84    7.53
   4 -17   7  138.81   15.80
   4 -17   8   22.56    9.92
   4 -17   9  178.96   17.85
   4 -17  10    0.75    8.18
   4 -17  11   27.27   10.05
   4 -17  12   27.15    9.24
   4 -18 -11   56.40    9.89
   4 -18 -10   61.28   10.02
   4 -18  -9   14.99    7.20
   4 -18  -8    2.74    6.80
   4 -18  -7    0.84    5.95
   4 -18  -6   47.12   10.17
   4 -18  -5    1.85    7.26
   4 -18  -4   62.29   11.15
   4 -18  -3   60.06   11.62
   4 -18  -2   93.06   13.14
   4 -18  -1   -3.12    7.85
   4 -18   0   24.40    9.07
   4 -18   1   24.05    8.93
   4 -18   2   53.43   11.79
   4 -18   3    3.83    6.97
   4 -18   4  152.35   16.78
   4 -18   5   17.30    9.39
   4 -18   6   86.20   13.18
   4 -18   7   32.94   10.55
   4 -18   8   -4.68    8.41
   4 -18   9   13.57    8.82
   4 -19 -10   43.03    9.46
   4 -19  -9   29.57    8.37
   4 -19  -8   51.56   10.09
   4 -19  -7   35.34    9.06
   4 -19  -6   52.20   10.36
   4 -19  -5    3.88    6.80
   4 -19  -4    1.56    6.56
   4 -19  -3   14.83    8.06
   4 -19  -2   21.83    8.29
   4 -19  -1   34.32    9.59
   4 -19   0  103.11   14.45
   4 -19   1  121.47   15.54
   4 -19   2   66.35   12.20
   4 -19   3   86.85   13.79
   4 -19   4    9.58    8.59
   4 -20  -9   14.15    7.47
   4 -20  -8    5.68    7.18
   4 -20  -7   20.56    8.34
   4 -20  -6   10.72    7.52
   4 -20  -5   62.94   11.63
   4 -20  -4    6.61    7.74
   4 -20  -3  176.39   17.48
   5   0 -25   -6.96    5.20
   5   0 -24   85.05    9.11
   5   0 -23    2.48    4.02
   5   0 -22  113.15    9.97
   5   0 -21   -3.21    3.57
   5   0 -20   17.71    4.98
   5   0 -19    2.40    3.80
   5   0 -18   27.64    5.29
   5   0 -17    1.23    3.42
   5   0 -16   53.29    6.23
   5   0 -15    4.10    3.80
   5   0 -14  221.06   10.28
   5   0 -14  205.10   10.56
   5   0 -13    2.73    3.88
   5   0 -13   -1.15    4.32
   5   0 -12  423.40   13.85
   5   0 -12  416.80   13.27
   5   0 -11    0.74    3.87
   5   0 -11   -0.98    3.70
   5   0 -10  543.22   15.72
   5   0 -10  535.06   14.01
   5   0  -9    0.39    3.40
   5   0  -9   -0.27    3.60
   5   0  -8  189.72    7.87
   5   0  -8  180.19    9.35
   5   0  -7   -2.65    3.69
   5   0  -6   43.57    5.53
   5   0  -5   -2.94    3.92
   5   0  -4 1299.15   23.66
   5   0  -3    3.90    4.03
   5   0  -2 3490.59   38.31
   5   0  -1    6.98    4.98
   5   0   0 2763.61   34.19
   5   0   1    1.19    4.38
   5   0   2    8.17    3.62
   5   0   3   -1.60    4.13
   5   0   4  163.20    8.95
   5   0   5   -0.23    3.39
   5   0   6  960.71   20.56
   5   0   6  942.76   16.80
   5   0   7    0.37    2.03
   5   0   7    0.29    3.74
   5   0   8   12.80    3.00
   5   0   8    7.40    3.81
   5   0   8    6.60    3.88
   5   0   9   -0.67    2.42
   5   0   9   -5.62    3.91
   5   0   9    2.87    3.76
   5   0  10   29.26    4.04
   5   0  10   27.28    4.59
   5   0  10   28.40    4.94
   5   0  11    0.32    3.34
   5   0  11    2.14    3.71
   5   0  12    5.94    3.79
   5   0  12    4.98    3.89
   5   0  13   -4.23    3.90
   5   0  13    1.02    3.92
   5   0  14  411.66   13.25
   5   0  14  421.59   14.08
   5   0  15   -0.01    3.00
   5   0  16   13.54    3.49
   5   0  16   -0.27    5.64
   5   0  17    2.52    2.92
   5   0  17   -5.81    6.40
   5   0  18   89.95   10.98
   5   0  18   98.44    6.29
   5   0  19   -5.83    5.79
   5   0  20  291.27   18.65
   5   0  21    4.55    5.25
   5   0  22   19.57    6.55
   5   0  23  -16.82    7.69
   5   0  24    7.38    5.76
   5   0  25   -4.60    6.43
   5   0  26   50.16    9.66
   5   0  27   -6.34    6.09
   5  -1 -26   49.29    7.74
   5  -1 -25    6.80    4.99
   5   1 -25    2.15    3.79
   5  -1 -24    1.90    3.97
   5   1 -24    0.99    4.24
   5  -1 -23   37.56    6.48
   5   1 -23   33.70    6.60
   5  -1 -22   11.16    4.75
   5   1 -22   17.30    5.03
   5  -1 -21  105.26    9.25
   5   1 -21   95.94    8.92
   5  -1 -20   11.86    4.29
   5   1 -20   12.05    4.36
   5   1 -19   53.85    6.99
   5  -1 -19   49.07    6.64
   5  -1 -18   15.47    4.51
   5   1 -18   13.21    4.42
   5  -1 -17  110.06    8.35
   5   1 -17  103.69    8.56
   5  -1 -16  286.21   12.47
   5   1 -16  281.86   12.97
   5   1 -16  279.48   10.94
   5  -1 -15    6.48    3.86
   5   1 -15    2.50    3.03
   5   1 -15   -5.74    5.01
   5  -1 -14    8.08    4.12
   5   1 -14    8.03    3.62
   5   1 -14    3.16    4.38
   5   1 -13    0.78    4.25
   5   1 -13   -1.43    3.43
   5  -1 -13    1.65    3.61
   5   1 -12    8.61    4.25
   5  -1 -12   15.94    4.37
   5   1 -12   13.40    4.11
   5  -1 -12    7.93    1.43
   5  -1 -12    7.89    4.09
   5   1 -11    1.68    3.74
   5  -1 -11    5.11    1.88
   5  -1 -11    1.17    3.61
   5   1 -11    0.68    3.52
   5  -1 -11   -2.98    4.06
   5  -1 -10  330.92   12.52
   5   1 -10  332.22   12.11
   5  -1 -10  309.57   10.51
   5   1 -10  359.66   11.90
   5   1  -9  147.58    7.86
   5  -1  -9  140.47    8.64
   5   1  -9  136.36    8.21
   5  -1  -9  127.13    6.81
   5   1  -8  360.49    6.58
   5  -1  -8  392.22   13.51
   5   1  -8  377.76   12.96
   5  -1  -8  369.67   10.43
   5  -1  -7 1126.45   16.72
   5  -1  -7 1151.23   22.67
   5   1  -7 1125.27   21.83
   5  -1  -6  590.09   11.62
   5  -1  -6  552.22   16.08
   5   1  -6  553.70   15.67
   5  -1  -5  377.59   13.35
   5   1  -5  382.07   13.24
   5  -1  -4    6.96    3.95
   5   1  -4    4.48    4.01
   5  -1  -3  217.45   10.54
   5   1  -3  215.73   10.04
   5  -1  -2   14.18    4.24
   5   1  -2   16.16    4.44
   5  -1  -1   82.65    7.16
   5   1  -1   84.52    6.96
   5  -1   0  101.20    7.73
   5   1   0   90.27    7.05
   5  -1   1 1332.29   24.41
   5   1   1 1320.53   23.77
   5  -1   2 1012.61   21.44
   5   1   2 1036.33   21.17
   5  -1   3 1080.40   21.92
   5   1   3 1068.70   21.41
   5  -1   4  625.41   16.92
   5   1   4  573.05   15.87
   5  -1   4  616.95   11.80
   5  -1   5  161.24    9.21
   5   1   5  159.81    8.77
   5  -1   5  161.00    6.48
   5  -1   6   96.86    7.18
   5  -1   6   92.53    7.35
   5   1   6   93.01    7.01
   5  -1   6  100.82    5.47
   5  -1   7    2.97    2.08
   5  -1   7    1.12    3.91
   5  -1   7    2.10    3.82
   5   1   7    2.90    2.35
   5   1   7   -1.73    3.98
   5  -1   8   43.32    5.53
   5  -1   8   52.39    6.05
   5   1   8   43.36    5.46
   5  -1   8   48.65    4.29
   5   1   8   52.95    4.74
   5  -1   9  255.38   11.14
   5  -1   9  272.64    9.92
   5  -1   9  247.37   11.28
   5   1   9  259.65   11.05
   5   1   9  268.68   10.46
   5   1  10   85.87    6.53
   5  -1  10   79.97    5.81
   5  -1  10   79.28    6.88
   5   1  10   82.09    6.52
   5  -1  10   77.70    7.21
   5   1  10   71.85    6.58
   5  -1  11   58.00    5.41
   5  -1  11   59.63    6.09
   5   1  11   51.15    5.34
   5  -1  11   56.64    6.43
   5   1  11   51.35    5.65
   5  -1  12   -3.61    3.95
   5   1  12    0.75    3.22
   5  -1  12    6.14    3.91
   5   1  12   -0.74    3.56
   5   1  13   76.30    6.09
   5   1  13   74.52    6.78
   5   1  13   59.45    8.16
   5  -1  13   73.68    6.62
   5  -1  14   23.31    4.85
   5   1  14   17.20    3.43
   5   1  14   24.70    4.60
   5   1  14   14.55    6.16
   5  -1  15   83.17    6.84
   5   1  15   84.66    6.00
   5   1  15   86.44    6.80
   5   1  15   78.96    9.59
   5  -1  16  158.43    8.94
   5   1  16  163.01    7.79
   5   1  16  148.07   12.62
   5   1  16  162.32    8.68
   5   1  17  201.29   14.95
   5  -1  17  176.18    9.19
   5   1  17  182.68    7.77
   5  -1  18    4.72    3.13
   5   1  18    1.83    5.10
   5  -1  18    1.71    5.40
   5   1  19   14.67    6.62
   5  -1  19   -3.76    6.11
   5   1  20   79.83   10.47
   5  -1  20   68.15   10.11
   5   1  21   -1.33    6.60
   5  -1  21   13.38    6.12
   5  -1  22   18.46    6.60
   5   1  22   24.19    6.66
   5  -1  23  115.85   13.01
   5   1  23  105.82   12.50
   5  -1  24   53.44    9.75
   5   1  24   58.85   10.37
   5  -1  25  108.81   12.97
   5   1  25  135.46   14.41
   5   1  26   22.51    8.00
   5  -1  26   10.97    6.25
   5  -1  27   -0.15    5.53
   5  -2 -26  111.98   11.03
   5   2 -25   59.93    8.46
   5  -2 -25   55.88    8.12
   5  -2 -24   53.16    7.67
   5   2 -24   55.75    7.82
   5  -2 -23  135.82   11.03
   5   2 -23  142.66   11.48
   5  -2 -22   32.95    6.20
   5   2 -22   34.04    6.20
   5  -2 -21   15.93    4.86
   5   2 -21   10.66    4.54
   5  -2 -20   -1.79    3.98
   5   2 -20    0.77    3.90
   5   2 -19   75.37    8.01
   5  -2 -19   72.24    7.36
   5  -2 -18  324.31   14.09
   5   2 -18  330.70   15.02
   5   2 -18  350.03   11.77
   5  -2 -17  119.59    8.63
   5   2 -17  105.49    8.72
   5   2 -17  116.75    7.25
   5  -2 -16   15.00    4.28
   5   2 -16   14.20    3.54
   5   2 -16    2.15    4.36
   5  -2 -15   33.04    5.11
   5   2 -15   30.99    4.52
   5   2 -15   16.25    4.36
   5   2 -14   40.81    6.17
   5  -2 -14   41.91    3.26
   5  -2 -14   45.45    5.47
   5   2 -14   41.42    5.01
   5   2 -13   29.12    5.83
   5  -2 -13   42.31    5.32
   5   2 -13   30.36    4.68
   5  -2 -13   34.46    3.17
   5  -2 -12  107.18    7.11
   5  -2 -12  122.32    5.70
   5   2 -12  102.84    7.17
   5   2 -12  125.18    8.49
   5  -2 -11  161.64    7.97
   5   2 -11  149.20    8.47
   5   2 -11  163.40    9.03
   5   2 -10  169.41    8.89
   5  -2 -10  138.29    7.00
   5   2 -10  143.66    8.40
   5  -2  -9  824.44   19.56
   5  -2  -9  798.94   15.14
   5   2  -9  798.43   18.78
   5  -2  -8   89.73    7.42
   5  -2  -8   83.39    5.16
   5   2  -8   89.02    3.07
   5  -2  -7   65.98    6.75
   5   2  -7   58.01    3.11
   5  -2  -7   62.11    4.37
   5   2  -6    6.61    1.84
   5  -2  -6    4.62    2.38
   5  -2  -6    4.86    4.06
   5  -2  -5   39.24    3.51
   5  -2  -5   31.69    5.55
   5   2  -5   31.56    3.18
   5   2  -4   47.99    3.98
   5  -2  -4   60.07    6.76
   5  -2  -3  908.05   20.64
   5  -2  -2  150.18    9.34
   5  -2  -1  946.93   21.11
   5  -2   0   44.03    5.68
   5  -2   1  175.50    9.69
   5  -2   2   66.56    7.00
   5  -2   3  174.51    9.66
   5  -2   3  167.65    5.64
   5  -2   4  234.69   11.04
   5  -2   4  245.09   11.30
   5  -2   4  240.60    7.05
   5  -2   5  147.48    5.90
   5  -2   5  142.10    8.79
   5  -2   5  148.32    9.25
   5  -2   6   14.27    2.38
   5  -2   6   15.13    4.31
   5  -2   6   17.62    4.97
   5  -2   7  644.78   13.44
   5  -2   7  652.47   17.87
   5  -2   7  656.13   17.67
   5   2   8   25.90    3.72
   5  -2   8   22.96    3.28
   5  -2   8   21.36    4.84
   5  -2   8   29.27    5.44
   5  -2   9   59.26    4.81
   5  -2   9   63.51    6.53
   5   2   9   45.56    7.05
   5   2   9   59.35    6.05
   5   2   9   55.57    5.46
   5  -2  10  155.69    9.26
   5  -2  10  158.48    7.86
   5   2  10  146.58   11.05
   5   2  10  155.02    8.84
   5  -2  11  123.97    8.76
   5  -2  11  150.93    7.97
   5   2  11  145.67    7.94
   5   2  11  133.09   11.08
   5   2  11  143.61    8.59
   5  -2  12  231.92   11.46
   5   2  12  238.64    9.65
   5   2  12  227.37   14.47
   5   2  12  224.27   10.44
   5  -2  13  210.83   11.06
   5   2  13  217.12    8.97
   5   2  13  208.00   14.60
   5   2  13  221.60   10.42
   5   2  14   44.21    8.05
   5   2  14   50.28    4.81
   5  -2  14   56.51    6.44
   5   2  14   63.29    6.03
   5   2  15    0.40    5.30
   5  -2  15    3.81    3.95
   5   2  15   -2.53    2.71
   5   2  15    0.83    2.83
   5   2  16   40.92    7.62
   5  -2  16   36.80    5.36
   5   2  16   33.62    3.64
   5   2  16   49.50    5.22
   5  -2  17   14.33    3.91
   5   2  17   16.79    2.74
   5   2  17   12.83    6.12
   5   2  17   18.58    3.81
   5   2  18  187.36    8.89
   5   2  18  174.44   14.48
   5  -2  18  167.91    9.59
   5  -2  19  203.32   10.32
   5   2  19  195.15   15.27
   5  -2  20  156.93   14.05
   5   2  20  142.01   13.41
   5  -2  21  229.86   16.92
   5   2  21  198.11   15.93
   5  -2  22   86.57   11.16
   5   2  22   59.52    9.89
   5   2  23   10.91    6.88
   5  -2  23    2.30    5.31
   5  -2  24   10.25    6.45
   5   2  24   17.77    7.25
   5  -2  25    4.21    5.83
   5   2  25   -5.04    6.47
   5  -2  26  -16.04    7.78
   5   2  26   -0.82    5.79
   5  -3 -26   43.55    7.52
   5  -3 -25   -2.85    3.71
   5   3 -25    3.98    4.72
   5  -3 -24    3.39    3.99
   5   3 -24    5.72    4.96
   5  -3 -23    4.56    4.08
   5   3 -23    1.79    4.20
   5  -3 -22  228.93   13.60
   5   3 -22  239.73   14.24
   5  -3 -21    3.59    3.73
   5   3 -21    2.40    4.14
   5  -3 -20  302.44   14.49
   5   3 -20  305.57   15.34
   5  -3 -19    7.41    3.72
   5   3 -19   11.55    3.01
   5   3 -19    8.18    4.73
   5  -3 -18   22.55    4.92
   5   3 -18   22.98    3.83
   5   3 -18   20.88    5.77
   5  -3 -17   21.62    4.41
   5   3 -17   28.24    4.28
   5   3 -17   14.93    4.59
   5  -3 -16   17.79    4.35
   5   3 -16   14.37    3.51
   5  -3 -16   13.03    2.44
   5   3 -16   11.70    4.50
   5   3 -15   39.32    5.92
   5  -3 -15   37.20    5.01
   5  -3 -15   40.71    3.76
   5   3 -15   41.67    4.98
   5  -3 -14  214.73    9.98
   5   3 -14  199.42    9.69
   5   3 -14  215.36   11.18
   5  -3 -14  232.85    8.45
   5  -3 -13   93.78    6.82
   5  -3 -13  101.94    6.00
   5   3 -13   88.57    7.06
   5   3 -13   95.75    8.16
   5   3 -12   62.15    6.95
   5  -3 -12   56.75    5.52
   5   3 -12   57.21    5.79
   5   3 -11   50.62    6.27
   5  -3 -11   38.98    4.62
   5   3 -10   29.76    5.73
   5  -3 -10   11.49    3.39
   5  -3  -9   59.38    4.66
   5  -3  -8  165.69    6.51
  -5   3   8  163.44    8.89
   5  -3  -7    3.27    2.25
  -5   3   7    5.35    3.08
   5   3  -6  748.35   12.32
   5  -3  -6  726.10   11.53
  -5   3   6  727.51   18.12
   5   3  -5   27.36    3.20
   5  -3  -5   30.56    2.66
  -5   3   5   26.96    4.45
   5   3  -4  135.00    6.23
  -5   3   4  139.24    8.28
   5  -3  -4  138.87    4.51
   5  -3  -3   65.72    7.11
   5   3  -3   46.89    4.45
   5   3  -2    2.31    2.94
   5  -3  -2    7.22    4.66
   5   3  -1    6.46    3.09
   5  -3  -1   13.19    4.51
   5   3   0  523.06   14.35
   5  -3   0  521.30   16.20
   5  -3   1    2.31    4.67
   5  -3   1    7.30    4.27
   5   3   1    4.47    3.62
   5  -3   2  420.52   14.77
   5  -3   2  451.52   15.13
   5  -3   2  436.20    7.62
   5  -3   3   56.12    3.18
   5  -3   3   57.18    6.55
   5  -3   3   65.70    7.04
   5  -3   4  932.62   12.98
   5  -3   4  958.73   21.93
   5  -3   5  198.45    6.43
   5  -3   5  206.89   10.75
   5  -3   6   90.95    4.80
   5  -3   6   87.08    7.74
   5  -3   7   26.51    5.58
   5  -3   7   20.62    2.84
   5  -3   8  487.91   16.03
   5  -3   8  453.41   11.50
   5   3   8  481.96   14.02
   5  -3   9    9.14    5.23
   5  -3   9    3.99    2.60
   5  -3  10  309.42   13.23
   5  -3  10  295.85   10.38
   5   3  10  305.56   15.40
   5  -3  11    7.19    4.69
   5  -3  11   16.69    3.57
   5   3  11    3.66    5.89
   5   3  12   19.05    6.26
   5  -3  12   17.83    5.26
   5   3  12   18.25    3.70
   5   3  12   19.03    4.36
   5   3  13    8.47    5.53
   5  -3  13   10.50    4.91
   5   3  13    8.32    2.98
   5   3  13   11.90    3.90
   5  -3  14  168.45   10.54
   5   3  14  169.88    7.34
   5   3  14  148.24   12.39
   5   3  14  170.07    9.21
   5   3  15   13.85    2.61
   5   3  15    4.22    5.60
   5  -3  15   22.18    5.32
   5   3  15   14.25    3.46
   5   3  16  354.47    9.40
   5   3  16  346.47   12.75
   5   3  16  317.03   17.95
   5  -3  16  361.61   14.69
   5  -3  17    5.07    4.02
   5   3  17    4.13    1.64
   5   3  17    4.65    3.10
   5   3  18  218.04    9.97
   5   3  18  206.00   15.49
   5  -3  18  201.53   11.19
   5  -3  19   -3.19    3.87
   5   3  19   -9.41    7.06
   5   3  20   26.90    7.84
   5   3  21   -1.71    5.57
   5   3  22   27.22    7.75
   5  -3  22   31.27    7.58
   5   3  23    9.87    6.87
   5  -3  23  -15.49    6.74
   5  -3  24  107.12   12.88
   5   3  24  117.29   13.82
   5  -3  25    0.57    5.06
   5   3  25   -0.78    6.31
   5   3  26  106.33   13.81
   5  -3  26  103.23   12.67
   5  -4 -26   78.73    9.31
   5  -4 -25  167.72   12.47
   5  -4 -24   37.31    6.53
   5   4 -24   37.98    7.13
   5  -4 -23   39.10    6.50
   5   4 -23   41.51    6.89
   5  -4 -22   21.91    5.40
   5   4 -22   25.84    6.03
   5  -4 -21   18.32    4.87
   5   4 -21   22.33    5.70
   5  -4 -20    1.89    3.33
   5   4 -20    7.11    4.91
   5  -4 -19   38.94    5.71
   5  -4 -19   39.50    5.21
   5   4 -19   42.52    4.59
   5   4 -19   30.37    6.33
   5  -4 -18  183.14   10.67
   5  -4 -18  184.73   10.33
   5   4 -18  168.29   11.27
   5   4 -18  182.62    9.00
   5  -4 -17   96.43    7.81
   5  -4 -17  105.90    8.13
   5   4 -17  107.20    7.18
   5   4 -17   96.91    8.79
   5  -4 -16  265.31   11.82
   5  -4 -16  261.56   12.40
   5  -4 -16  275.49   10.42
   5   4 -16  258.54   10.87
   5   4 -16  254.54   12.90
   5  -4 -15   19.56    3.42
   5   4 -15   21.72    5.50
   5  -4 -15   28.06    4.37
   5   4 -15   20.89    4.08
   5   4 -14   -1.37    4.10
   5  -4 -14   -1.31    3.08
   5  -4 -14   -0.95    2.43
   5  -4 -13   72.31    6.00
   5  -4 -13   67.92    5.94
   5   4 -13   73.13    7.43
   5   4 -12   14.57    5.47
   5  -4 -12    5.84    3.12
   5   4 -11  684.91   17.89
   5  -4 -11  678.99   14.73
  -5   4  11  669.43   18.00
   5  -4 -10  140.80    6.73
  -5   4  10  145.92    8.76
   5  -4  -9  270.54    8.42
  -5   4   9  276.65   11.81
   5  -4  -8  121.28    5.49
  -5   4   8  120.57    8.11
   5  -4  -7   68.88    3.96
  -5   4   7   69.27    6.27
   5  -4  -6    2.08    1.73
  -5   4   6   -0.25    3.24
   5  -4  -5   49.04    2.82
   5   4  -5   46.68    4.42
  -5   4   5   44.84    5.31
   5   4  -4  219.70    8.51
   5  -4  -4  216.54    4.81
   5  -4  -4  216.69   11.25
  -5   4   4  218.21   10.49
   5   4  -3 1422.36   21.53
   5  -4  -3 1389.76   26.86
   5  -4  -3 1384.67   10.37
  -5   4   3 1431.52   26.06
   5   4  -2   16.56    3.68
   5  -4  -2   11.91    4.84
   5  -4  -2   10.70    1.04
   5  -4  -1  658.00   18.57
   5   4  -1  676.23   16.27
   5  -4   0    4.45    0.75
   5  -4   0    1.80    4.18
   5   4   0   -4.86    4.36
   5  -4   1  308.53   13.13
   5  -4   1  293.92    4.82
   5  -4   2    1.92    1.00
   5  -4   2   -2.49    5.01
   5  -4   3  130.58    4.16
   5  -4   3  126.55    9.14
   5  -4   4   76.45    7.59
   5   4   4   69.95    7.07
   5  -4   4   75.24    3.65
  -5   4  -4   74.31    6.50
   5  -4   5  184.93   10.58
   5  -4   5  176.89    5.92
  -5   4  -5  182.12    9.71
   5  -4   6  103.23    8.45
   5  -4   6   99.13    4.89
  -5   4  -6   99.78    7.48
   5  -4   7    9.43    5.43
   5  -4   7    9.06    2.40
  -5   4  -7    8.84    3.67
   5  -4   8   70.32    7.68
   5   4   8   72.31    8.63
   5  -4   8   72.76    5.07
  -5   4  -8   68.10    6.20
   5  -4   9   12.14    5.20
   5   4   9    9.97    5.68
   5  -4   9   20.87    3.26
  -5   4  -9   17.56    4.00
   5  -4  10  170.90   10.90
   5  -4  10  157.83    7.81
   5   4  10  144.18   11.29
  -5   4 -10  170.53    9.32
   5  -4  11  331.99   14.88
   5  -4  11  345.61   11.47
   5   4  11  304.82   16.01
  -5   4 -11  344.26   12.91
   5  -4  12  230.20   12.70
   5   4  12  195.90   13.81
   5  -4  13   61.81    7.61
   5   4  13   62.21    5.02
   5   4  13   43.70    7.89
  -5   4 -13   57.13    5.97
   5  -4  14  118.51    9.70
   5   4  14  114.47    6.01
   5   4  14  112.44   10.95
  -5   4 -14  114.44    7.73
   5  -4  15   52.71    6.99
   5   4  15   45.89    3.70
  -5   4 -15   40.62    5.44
   5   4  15   35.63    6.86
   5   4  15   45.37    5.26
   5  -4  16   22.30    5.29
   5   4  16   26.02    2.67
   5   4  16   33.71    7.34
   5   4  16   37.55    4.84
  -5   4 -16   29.66    4.80
   5  -4  17    7.83    4.60
   5   4  17   10.23    3.43
   5   4  17   10.04    5.88
  -5   4 -17    8.44    3.68
   5   4  18   57.80    9.32
   5   4  18   59.07    5.64
   5  -4  18   59.06    7.46
  -5   4 -18   55.95    6.77
   5  -4  19  140.08   10.05
  -5   4 -19  143.85   10.48
   5   4  19  128.77   13.04
   5   4  20  149.28   14.02
   5   4  21  145.51   14.47
   5   4  22  111.16   13.21
   5  -4  23   41.69    8.45
   5   4  23   55.81   10.44
   5   4  24   31.54    8.90
   5  -4  24   34.22    8.41
   5   4  25   10.05    7.27
   5  -4  25    5.27    5.30
   5  -4  26    8.32    5.48
   5  -5 -26    0.80    3.87
   5  -5 -25   -1.42    4.06
   5  -5 -24    4.31    4.20
   5   5 -24   10.05    5.02
   5  -5 -23   34.58    6.11
   5   5 -23   33.49    6.66
   5  -5 -22   12.55    4.36
   5   5 -22   21.07    5.70
   5   5 -21  171.50   12.44
   5  -5 -21  159.42   10.87
   5  -5 -20    2.62    3.55
   5   5 -20   -8.35    5.59
   5  -5 -19   51.81    5.74
   5   5 -19   46.32    7.28
   5  -5 -19   52.99    6.37
   5  -5 -18   16.29    4.23
   5  -5 -18   16.44    4.03
   5   5 -18   20.25    3.78
   5   5 -18   19.54    5.13
   5  -5 -17   11.14    3.90
   5   5 -17    8.36    4.82
   5  -5 -17   10.35    3.67
   5   5 -17   10.78    3.29
   5  -5 -16   74.20    6.48
   5  -5 -16   70.08    6.90
   5   5 -16   68.04    7.45
   5  -5 -16   66.28    5.96
   5  -5 -15  276.82   11.38
   5  -5 -15  265.70   11.25
   5  -5 -15  273.50   12.63
   5   5 -15  263.74   12.94
   5  -5 -14   15.81    3.78
   5   5 -14   21.82    5.62
   5  -5 -14   12.20    4.11
   5  -5 -14   19.87    4.08
  -5   5  14    9.42    2.88
   5  -5 -13  183.09    8.62
   5  -5 -13  184.33   10.59
  -5   5  13  166.84    9.35
   5   5 -13  202.63   11.18
   5   5 -12   74.23    8.03
   5  -5 -12   49.74    4.73
   5  -5 -12   49.37    6.34
  -5   5  12   50.52    5.74
   5  -5 -11    0.24    2.90
   5  -5 -11    1.56    4.31
  -5   5  11   -3.07    3.45
   5  -5 -10   78.48    5.16
   5  -5 -10   79.31    7.74
  -5   5  10   83.24    7.03
   5  -5  -9    2.19    2.28
   5  -5  -9    0.85    4.56
  -5   5   9    4.79    3.50
   5  -5  -8  326.83    8.33
   5  -5  -8  325.81   13.84
  -5   5   8  316.54   13.01
   5  -5  -7  999.49   13.05
   5  -5  -7  953.09   22.96
  -5   5   7  981.43   22.29
   5  -5  -6  393.22    7.47
   5  -5  -6  364.47   14.61
  -5   5   6  404.62   14.44
   5  -5  -5  230.48   11.77
  -5   5   5  238.77   11.33
   5  -5  -5  235.33    5.05
   5   5  -4  116.49    7.21
   5  -5  -4  106.62    8.67
  -5   5   4   96.57    7.43
   5  -5  -4  100.72    2.70
   5  -5  -3  136.78    9.50
  -5   5   3  141.71    8.92
   5   5  -3  148.23    8.12
   5   5  -2    4.07    4.09
   5  -5  -2    1.60    4.33
   5   5  -1  176.39    9.23
   5  -5  -1  168.20   10.61
   5  -5   0  151.63   10.03
   5  -5   1  669.99   19.53
   5  -5   2  486.48   16.87
   5  -5   2  464.32    5.89
   5  -5   3  197.31   11.24
   5  -5   3  196.52    4.62
   5  -5   4   31.20    6.04
  -5   5  -4   29.14    5.04
   5   5   4   23.02    5.59
   5  -5   4   20.62    2.18
   5  -5   5  331.44   14.45
  -5   5  -5  359.01   13.73
   5  -5   5  323.61    7.51
   5   5   5  337.28   14.60
   5  -5   6  603.11   19.13
  -5   5  -6  617.16   17.76
   5  -5   6  556.08   10.81
   5   5   6  572.89   19.20
   5  -5   7  403.87   16.00
  -5   5  -7  406.12   14.63
   5  -5   7  378.54    9.60
   5   5   7  370.35   16.38
   5  -5   8   59.44    7.71
  -5   5  -8   74.22    6.81
   5  -5   8   61.76    4.51
   5   5   8   53.97    7.86
   5  -5   9  172.56   11.40
  -5   5  -9  198.08   10.34
   5  -5   9  181.77    7.63
   5   5   9  166.48   11.92
   5  -5  10   60.34    8.17
  -5   5 -10   52.68    5.93
   5  -5  10   52.91    4.81
   5   5  10   39.55    7.13
  -5   5 -10   54.72    4.93
  -5   5 -11   32.44    4.22
   5  -5  11   31.34    4.19
   5  -5  11   31.47    7.10
  -5   5 -11   33.94    4.84
   5   5  11   26.88    7.77
  -5   5 -12    1.66    2.94
   5  -5  12    0.76    5.26
   5  -5  12    1.52    2.71
  -5   5 -12   -2.38    3.21
   5   5  12   -3.06    5.60
   5   5  13    7.68    6.53
   5  -5  13   23.56    6.31
  -5   5 -13   16.39    3.78
  -5   5 -13   17.47    3.88
   5  -5  14    4.91    4.93
   5   5  14   -2.88    5.51
   5   5  14    0.67    1.93
  -5   5 -14    1.08    2.73
   5   5  15  305.86    8.61
   5   5  15  288.63    9.36
  -5   5 -15  298.36   12.44
   5   5  15  293.15   17.27
   5  -5  15  307.04   15.12
  -5   5 -16    3.19    3.21
   5  -5  16   -2.39    5.37
   5   5  16    1.13    1.33
   5   5  16   -7.86    6.68
   5   5  17  183.18   14.82
   5   5  17  189.13   10.00
  -5   5 -17  175.70   10.55
   5  -5  17  175.69   11.93
   5  -5  18    0.17    4.48
   5   5  18    1.29    2.65
  -5   5 -18   -0.35    3.49
   5   5  18   -2.24    6.36
   5   5  19   73.38   11.07
   5  -5  19   78.47    8.52
  -5   5 -19   66.01    7.24
  -5   5 -20    6.72    3.70
   5   5  20   -0.22    6.08
   5  -5  20    3.99    4.14
   5   5  21   19.15    7.74
  -5   5 -21   16.49    4.83
   5   5  22   74.95   11.51
  -5   5 -22   65.93    8.12
   5   5  23  108.21   13.50
   5   5  24   68.43   11.47
   5  -5  24   57.68    9.91
   5  -5  25   99.63   12.33
   5   5  25   94.51   13.22
   5  -5  26   -0.09    4.78
   5  -6 -26   76.41    9.06
   5  -6 -25   10.20    4.56
   5  -6 -24  157.63   11.83
   5  -6 -23    3.94    3.34
   5   6 -23   15.71    6.07
   5   6 -22   35.34    7.20
   5  -6 -22   30.73    5.65
   5   6 -21   -5.84    4.94
   5  -6 -21    3.41    3.52
   5  -6 -20    1.23    3.08
   5   6 -20   -5.35    5.18
   5  -6 -19   22.63    4.56
   5  -6 -19   16.56    3.82
   5   6 -19   17.01    5.49
   5  -6 -18  111.69    8.08
   5   6 -18  107.47    9.57
   5  -6 -18  109.36    8.29
   5  -6 -17   44.95    5.40
   5  -6 -17   54.82    6.12
   5   6 -17   53.60    7.14
   5  -6 -16   25.98    4.41
   5  -6 -16   23.32    4.85
   5   6 -16   23.85    5.57
   5  -6 -15    9.14    3.20
   5  -6 -15   11.99    3.76
   5   6 -15    5.01    4.79
   5  -6 -15    5.26    3.64
  -5   6  15    2.35    2.57
   5   6 -14    8.62    5.08
   5  -6 -14    4.70    3.78
   5  -6 -14    7.41    3.28
   5  -6 -14    8.14    2.98
  -5   6  14    5.83    3.03
   5  -6 -13   24.79    3.85
   5   6 -13   33.05    6.19
   5  -6 -13   21.07    4.93
  -5   6  13   20.16    4.06
   5   6 -12  463.66   15.85
   5  -6 -12  451.04   16.31
  -5   6  12  459.09   15.83
   5  -6 -12  455.64   12.53
   5  -6 -11   23.88    5.56
  -5   6  11   18.79    4.29
   5  -6 -11   24.43    3.61
   5  -6 -10  605.54   18.98
  -5   6  10  625.50   18.60
   5  -6 -10  613.45   12.80
   5  -6  -9    1.13    2.06
   5  -6  -9    3.33    4.91
  -5   6   9    3.29    3.73
   5  -6  -8   55.45    7.15
  -5   6   8   58.75    6.59
   5  -6  -8   56.42    3.65
   5  -6  -7   18.64    5.47
  -5   6   7   18.57    4.69
   5  -6  -7   18.22    2.28
   5  -6  -6   77.78    8.00
  -5   6   6   76.83    7.26
   5  -6  -5   35.70    6.54
  -5   6   5   41.98    5.86
   5  -6  -4  655.57   19.85
  -5   6   4  667.62   19.33
   5  -6  -3  240.11   12.59
  -5   6   3  240.17   11.92
   5   6  -2 1649.82   27.06
   5  -6  -2 1607.95   30.62
   5  -6  -1   44.54    7.26
   5  -6   0  596.69   18.94
   5  -6   1   99.59    9.32
   5  -6   2   21.87    5.98
   5   6   2   27.77    6.27
   5   6   3  136.85   10.00
   5  -6   3  135.47   10.27
  -5   6  -3  143.87    9.31
   5  -6   4  320.32   14.82
   5   6   4  309.46   14.34
  -5   6  -4  322.59   13.57
   5  -6   5   21.07    2.58
   5  -6   5    5.94    6.37
   5   6   5   13.23    6.07
  -5   6  -5   14.41    4.09
   5   6   6  206.50   12.76
   5  -6   6  217.41   12.60
  -5   6  -6  212.54   11.16
   5  -6   6  202.80    6.53
   5  -6   7    1.81    2.18
   5  -6   7   -1.85    6.03
   5   6   7    1.09    5.50
  -5   6  -7    2.35    3.22
   5   6   8  155.75   11.80
   5  -6   8  153.24   11.24
  -5   6  -8  165.75   10.00
   5  -6   8  154.75    6.69
  -5   6  -8  152.31    6.54
   5  -6   9    8.90    2.89
   5  -6   9    1.58    6.23
   5   6   9    2.36    6.41
  -5   6  -9    5.03    2.41
  -5   6  -9    2.72    3.19
   5  -6  10    3.60    5.67
   5  -6  10    7.89    2.94
   5   6  10   -0.64    6.58
  -5   6 -10    4.56    2.83
  -5   6 -10    5.05    3.48
   5  -6  11   58.69    8.82
   5   6  11   51.07    8.26
  -5   6 -11   57.17    6.31
   5  -6  11   59.87    5.31
  -5   6 -11   51.53    5.13
  -5   6 -12   38.28    4.61
   5   6  12   42.26    8.09
   5  -6  12   45.36    7.87
  -5   6 -12   44.77    5.48
   5  -6  12   42.69    4.86
  -5   6 -13   -0.11    2.74
   5  -6  13    2.18    4.99
   5   6  13    1.39    6.12
   5   6  13    1.76    2.77
  -5   6 -13   -1.78    2.95
   5  -6  14   69.46    8.63
   5   6  14   63.96    5.26
  -5   6 -14   58.17    6.07
   5   6  14   55.37    9.33
  -5   6 -14   58.35    5.87
  -5   6 -15   36.68    5.12
   5  -6  15   40.55    7.41
   5   6  15   39.96    3.38
   5   6  15   40.68    8.74
   5  -6  16    2.77    5.04
  -5   6 -16    8.37    3.57
   5   6  16    9.48    6.88
   5  -6  17   -3.47    5.63
  -5   6 -17    3.26    3.27
   5   6  17    6.41    5.90
   5   6  18  118.84   12.75
   5   6  18  121.31    8.29
   5  -6  18  126.08   10.87
  -5   6 -18  125.62    9.42
  -5   6 -19   13.40    4.62
   5   6  19   27.81    8.43
   5  -6  19   11.78    5.72
   5   6  20  230.63   18.01
   5  -6  20  238.31   13.98
  -5   6 -20  217.45   12.90
  -5   6 -21    3.96    3.72
   5   6  21   11.02    7.38
  -5   6 -22   25.10    5.64
   5   6  22   42.18    9.88
  -5   6 -23    4.90    4.25
   5   6  23   11.34    7.83
   5   6  24   10.26    7.24
  -5   6 -24   -1.85    4.03
   5  -6  25  -15.15    6.94
   5   7 -23   14.24    5.05
   5   7 -22   24.59    5.88
   5  -7 -22   15.48    4.55
   5   7 -21    8.19    5.11
   5  -7 -21   16.04    4.25
   5  -7 -20   31.56    5.24
   5   7 -20   32.61    6.66
   5  -7 -19   11.80    3.76
   5   7 -19   11.77    4.71
   5  -7 -18    1.35    2.84
   5   7 -18    0.36    4.79
   5  -7 -18    4.65    3.20
   5  -7 -17    4.79    3.06
   5   7 -17   -0.07    4.70
   5  -7 -17    5.65    3.45
   5  -7 -16   92.31    7.86
   5   7 -16   84.68    8.57
   5  -7 -16   88.26    6.96
   5  -7 -15    9.60    3.28
   5   7 -15   11.81    4.84
   5  -7 -15   11.18    4.39
   5   7 -14  144.40   10.09
   5  -7 -14  138.72    9.51
   5  -7 -14  140.27    9.82
   5  -7 -14  132.83    7.60
   5  -7 -13    3.88    2.28
   5   7 -13   11.55    5.12
   5  -7 -13    4.41    3.75
   5  -7 -12   36.11    4.01
   5  -7 -12   39.57    5.92
   5  -7 -11  113.33    9.03
   5  -7 -11  100.56    5.71
   5  -7 -10    0.22    4.49
   5  -7  -9  421.44   16.28
   5  -7  -8  534.30   18.31
   5  -7  -7  224.99   12.36
   5  -7  -6  494.07   17.43
  -5  -7   6  480.74   13.19
   5  -7  -5 1099.86   25.72
  -5  -7   5 1059.55   20.06
   5  -7  -4   46.38    7.08
  -5  -7   4   43.57    4.81
   5  -7  -3   11.39    5.86
  -5  -7   3    6.04    2.77
   5  -7  -2  221.42   12.56
  -5  -7   2  201.84    9.97
   5  -7  -1  287.60   14.21
  -5  -7   1  269.34   11.65
   5  -7   0  487.11   18.08
  -5  -7   0  518.82   16.62
   5  -7   1  618.80   20.40
   5   7   1  579.38   18.97
   5  -7   2  245.32   13.72
   5   7   2  323.95   14.76
   5  -7   3  809.86   23.35
   5   7   3  774.01   22.34
   5  -7   4  181.40   12.18
   5   7   4  201.25   12.66
   5  -7   5  156.07   11.40
   5   7   5  152.00   11.47
   5  -7   6   88.38    9.52
   5   7   6  104.83   10.77
   5   7   7   43.85    8.59
   5  -7   7   39.17    7.96
  -5   7  -7   37.58    3.39
   5  -7   8   22.74    7.27
  -5   7  -8   29.39    3.42
   5  -7   9  301.77    9.66
   5   7   9  306.28   16.77
   5  -7   9  291.35   15.71
  -5   7  -9  300.65    9.54
  -5   7 -10   11.79    3.14
   5   7  10   16.46    7.35
   5  -7  10   10.64    6.82
   5  -7  10   14.63    3.58
   5   7  10    5.21    3.90
   5  -7  11   55.39    8.88
   5  -7  11   52.31    4.99
   5   7  11   53.96    9.21
   5   7  11   55.83    6.03
  -5   7 -11   53.53    4.95
   5  -7  12   73.05    6.04
   5   7  12   71.34   10.00
   5  -7  12   79.87    9.64
   5   7  12   69.27    6.35
  -5   7 -12   67.30    5.65
   5  -7  13   89.42    9.98
   5   7  13   61.41    9.98
   5   7  13   69.70    5.95
  -5   7 -13   78.48    6.41
   5  -7  14   21.92    6.48
  -5   7 -14   29.86    4.71
   5   7  14   34.48    8.19
   5  -7  15   -6.51    6.00
  -5   7 -15    2.72    3.07
   5   7  15    9.85    7.25
   5   7  16  107.41   12.11
   5  -7  16  120.12   11.30
  -5   7 -16  110.60    8.35
   5  -7  17   23.42    6.76
  -5   7 -17   21.82    4.63
   5   7  17   32.32    8.95
   5  -7  18   50.35    8.18
   5   7  18   82.16   11.85
  -5   7 -18   59.57    6.95
  -5   7 -19   17.39    4.75
   5   7  19   26.90    7.60
   5  -7  19   15.15    5.85
   5   7  20   18.71    8.09
  -5   7 -20    7.20    3.96
   5  -7  20    5.52    4.85
  -5   7 -21    7.79    4.06
   5   7  21   26.03    9.04
  -5   7 -22   75.48    8.51
   5   7  22  112.42   14.00
   5   7  23   77.89   12.82
  -5   7 -23   69.74    8.45
  -5   7 -24   26.77    5.94
   5   7  24   53.33   11.23
   5   8 -22   13.15    5.56
   5   8 -21   -1.94    5.12
   5   8 -20    8.32    4.51
   5   8 -19   40.71    7.14
   5   8 -18   -2.37    5.04
   5  -8 -18   -6.91    3.84
   5   8 -17   37.70    6.62
   5  -8 -17   29.92    5.15
   5  -8 -16  106.93    8.66
   5   8 -16  111.53   10.01
   5   8 -15    8.19    5.28
   5  -8 -15   -3.28    4.16
   5   8 -14   95.15    8.81
   5  -8 -14  104.67    8.64
   5  -8 -13   20.41    5.47
  -5   8  13   19.96    3.43
   5   8 -13   28.91    5.93
   5  -8 -12    6.15    4.31
  -5   8  11   88.92    5.28
   5  -8 -11   91.74    8.56
   5  -8 -10   20.58    5.74
   5  -8  -9  457.39   17.51
  -5  -8   9  460.88   12.21
   5  -8  -8  318.15   14.88
  -5  -8   8  306.05   10.42
   5  -8  -7   24.15    6.43
  -5  -8   7    8.61    2.86
   5  -8  -6   32.19    6.82
  -5  -8   6   23.70    3.99
   5  -8  -5  192.11   12.27
  -5  -8   5  186.68    9.22
   5  -8  -4    2.61    5.60
  -5  -8   4    0.91    3.25
   5  -8  -3  552.39   19.62
  -5  -8   3  536.84   16.14
   5  -8  -2  512.78   19.32
  -5  -8   2  530.68   16.48
   5  -8  -1 1517.21   32.39
  -5  -8   1 1539.11   28.53
   5  -8   0   12.18    6.88
  -5  -8   0   26.46    4.86
   5  -8   1   18.20    6.46
  -5  -8  -1   26.23    5.13
   5  -8   2  148.14   11.36
   5  -8   3   91.03   10.32
   5   8   3  130.29   11.40
   5  -8   4   42.22    7.64
   5   8   4   61.72    9.15
   5  -8   5  360.54   17.40
  -5   8  -5  383.50    7.52
   5   8   5  388.50   17.70
  -5   8  -6   17.15    2.36
   5  -8   6   13.81    7.66
   5   8   6   31.11    8.14
   5   8   6   20.67    5.63
   5  -8   7  488.78   20.33
   5   8   7  470.41   17.39
   5   8   7  538.81   21.16
  -5   8  -7  491.18   10.45
   5  -8   8  140.21   12.11
   5   8   8  145.33   12.57
   5   8   8  135.65    9.64
  -5   8  -8  143.97    6.37
   5  -8   9   16.16    7.27
   5   8   9   11.00    4.82
   5  -8  10    2.28    5.95
  -5   8 -10    2.02    2.45
   5   8  10   -2.82    3.96
   5   8  10   12.95    7.80
   5  -8  11   90.62   10.38
   5   8  11  106.59   11.61
   5   8  11   80.17    7.08
  -5   8 -11   91.34    6.10
   5  -8  12   13.54    6.88
  -5   8 -12   14.59    3.39
   5   8  12   13.77    3.79
   5   8  12   32.40    8.67
   5   8  13  138.87   13.25
   5   8  13  109.29    7.30
  -5   8 -13  110.64    7.41
   5  -8  13  111.85   11.20
   5   8  14   13.60    7.20
   5  -8  14   -4.38    6.37
  -5   8 -14    6.06    3.15
   5  -8  15    9.05    5.91
  -5   8 -15   13.76    3.71
   5   8  15   18.23    7.32
   5  -8  16   -9.60    6.42
  -5   8 -16   -0.50    2.96
   5  -8  17   22.27    7.33
  -5   8 -17   21.62    4.59
   5   8  17   34.94    8.69
  -5   8 -18   -1.22    3.18
   5  -8  18   -0.23    5.14
   5  -8  19  120.77   11.50
  -5   8 -19  120.19    9.54
   5   8  19  128.71   14.23
   5   8  20  135.90   14.93
   5  -8  20  113.17   11.31
  -5   8 -20  101.57    9.13
   5   8  21  125.83   14.72
  -5   8 -21  106.07    9.66
   5   8  22   97.70   13.66
  -5   8 -22   59.62    7.76
  -5   8 -23    4.18    3.60
  -5   8 -24   -0.02    3.46
   5   9 -21   -0.65    4.60
   5   9 -20  164.07   12.46
   5   9 -19    1.65    4.74
   5   9 -18   35.39    6.46
   5  -9 -17   13.70    4.17
   5   9 -17   24.59    6.25
   5  -9 -16   66.65    7.35
   5   9 -16   79.57    8.61
   5  -9 -15   -0.14    3.88
   5   9 -15   11.23    5.43
   5   9 -14  110.31    9.50
   5  -9 -14  110.32    9.17
   5  -9 -13   19.55    5.08
   5  -9 -12   34.75    6.07
   5  -9 -11    3.94    4.33
  -5   9  11   11.30    2.61
  -5  -9  11    3.07    1.78
  -5   9  10   37.02    3.33
   5  -9 -10   24.36    5.84
  -5  -9  10   31.91    3.68
  -5   9   9   32.50    3.06
   5  -9  -9   11.81    5.33
  -5  -9   9   20.09    3.39
   5  -9  -8   46.37    7.48
  -5  -9   8   60.22    5.34
  -5  -9   7   22.52    4.01
   5  -9  -7   10.13    5.87
   5  -9  -6  209.53   12.94
  -5  -9   6  206.05   10.01
   5  -9  -5   37.84    7.16
  -5  -9   5   47.90    5.65
   5  -9  -4  573.53   20.61
  -5  -9   4  557.93   17.07
   5  -9  -3   69.92    9.13
  -5  -9   3   64.26    6.64
   5  -9  -2  140.79   11.42
  -5  -9   2  154.06    9.96
  -5  -9   1    7.18    3.92
   5  -9  -1    7.17    6.17
   5  -9   0   80.24    9.76
   5  -9   1  137.72   11.84
   5  -9   2  378.40   17.84
   5  -9   3  203.91   14.20
   5  -9   4  129.32   11.95
  -5   9  -5    5.18    1.48
   5  -9   5    2.44    6.75
  -5   9  -6   24.29    2.58
   5  -9   6   19.29    7.57
   5   9   6   19.35    5.86
   5   9   7  192.75   14.78
   5  -9   7  167.81   13.59
   5   9   7  149.06   10.66
  -5   9  -7  146.51    5.95
   5  -9   8  238.01   15.46
   5   9   8  253.62   16.19
   5   9   8  223.45   12.48
  -5   9  -8  220.82    7.75
   5  -9   9  144.51   12.55
   5   9   9  162.81   14.11
   5   9   9  126.51    9.44
  -5   9  -9  134.34    6.55
   5  -9  10  330.25   17.88
   5   9  10  351.79   18.86
   5   9  10  313.83   13.80
  -5   9 -10  312.78   10.49
   5  -9  11   76.13    9.97
   5   9  11   89.77   11.53
   5   9  11   70.02    6.95
  -5   9 -11   73.71    5.70
   5  -9  12   11.35    6.57
  -5   9 -12   15.52    3.37
   5   9  12   26.38    8.23
   5   9  12   14.34    4.05
  -5   9 -13    7.48    3.04
   5  -9  13    3.14    6.41
   5   9  13   16.97    8.63
   5  -9  14   23.32    7.35
  -5   9 -14   38.38    4.96
   5   9  14   49.12   10.17
   5  -9  15    1.60    6.08
  -5   9 -15   -2.31    2.92
   5   9  16  240.14   17.97
   5  -9  16  222.69   15.90
  -5   9 -16  244.67   11.95
   5  -9  17    0.48    5.82
  -5   9 -17    2.88    3.13
   5   9  18  216.41   17.84
   5  -9  18  194.56   15.16
  -5   9 -18  179.32   11.14
  -5   9 -19    8.75    3.68
   5  -9  19    7.85    6.17
  -5   9 -20    4.28    3.64
   5  -9  20    4.27    5.71
  -5   9 -21    5.57    3.92
  -5   9 -22   20.79    5.16
  -5   9 -23    8.12    4.24
  -5   9 -24  133.49   11.63
   5  10 -21   -9.18    6.04
   5  10 -20   69.62    8.66
   5  10 -19   54.71    8.11
   5  10 -18   86.23    9.31
   5 -10 -17   56.78    6.91
   5  10 -17   57.28    8.01
   5 -10 -16  196.99   12.03
   5  10 -16  183.55   12.43
   5 -10 -15   54.36    7.12
   5  10 -15   57.72    7.89
   5 -10 -14   -2.36    4.57
   5  10 -14    4.48    4.57
   5 -10 -13   -1.93    4.53
   5 -10 -12   29.58    6.11
   5 -10 -11  131.15   10.70
   5 -10 -10  130.28   10.67
  -5 -10  10  135.22    7.55
  -5  10  10  140.03    5.78
  -5  10   9   47.47    3.35
   5 -10  -9   36.03    7.05
  -5 -10   9   33.81    4.23
  -5  10   8  317.53    7.02
   5 -10  -8  288.72   15.38
  -5 -10   8  289.96   11.85
   5 -10  -7   17.44    6.04
  -5 -10   7   19.75    3.96
   5 -10  -6  202.11   13.46
  -5 -10   6  188.21   10.13
   5 -10  -5   -3.50    6.58
  -5 -10   5   -4.55    3.86
   5 -10  -4   47.91    8.02
  -5 -10   4   44.98    5.82
   5 -10  -3  103.26   10.88
  -5 -10   3  102.14    8.44
   5 -10  -2   68.24    9.59
   5 -10  -1  378.88   18.20
   5 -10   0   80.35   10.32
   5 -10   1    3.36    7.15
   5 -10   2    2.64    6.93
   5 -10   3   -1.60    6.07
  -5  10  -4    8.04    1.25
   5 -10   4   14.59    7.59
  -5  10  -5    8.77    1.75
   5 -10   5    7.31    7.56
   5 -10   6  161.45   13.11
  -5  10  -6  170.97    5.92
  -5  10  -7   93.95    4.79
   5 -10   7   87.17   11.16
   5 -10   8   10.11    6.67
  -5  10  -8   12.92    2.53
   5  10   8    9.25    4.34
   5 -10   9    8.09    6.60
  -5  10  -9   -0.23    1.84
   5  10   9    4.16    3.75
   5 -10  10   35.29    8.69
  -5  10 -10   22.10    3.46
   5  10  10   26.66    5.20
  -5  10 -11  208.68    9.15
   5  10  11  224.65   12.02
   5 -10  11  192.05   14.93
   5 -10  12   78.44   10.58
  -5  10 -12   89.41    6.45
   5 -10  13   76.97   10.77
  -5  10 -13   88.64    6.77
  -5  10 -14  175.39    9.54
   5 -10  14  161.98   14.33
  -5  10 -15   18.09    4.26
   5 -10  15   19.92    7.78
   5 -10  16   -1.09    6.09
  -5  10 -16    3.60    3.04
  -5  10 -17    0.83    2.95
   5 -10  17   -2.91    6.40
  -5  10 -18   26.43    4.99
   5 -10  18   38.85    8.55
   5 -10  19  153.40   14.12
  -5  10 -19  176.78   11.44
   5 -10  20  107.00   12.26
  -5  10 -20  114.31    9.65
  -5  10 -21  147.31   11.38
  -5  10 -22   62.59    7.86
  -5  10 -23    1.77    3.40
   5  11 -20   13.34    5.22
   5  11 -19  157.02   12.37
   5  11 -18   -9.00    5.64
   5  11 -17   28.47    6.33
   5 -11 -16    7.63    4.14
   5  11 -16   10.03    5.42
   5 -11 -15  113.45    9.97
   5  11 -15  105.74    9.77
   5 -11 -14    6.96    4.81
   5  11 -14   14.22    5.88
   5 -11 -13  165.35   11.95
   5 -11 -12   92.45    9.61
   5 -11 -11  132.70   11.21
   5 -11 -10   50.32    8.03
   5 -11  -9  106.40   10.30
  -5 -11   9   87.35    6.98
   5 -11  -8   47.41    8.01
  -5 -11   8   54.20    5.63
  -5  11   8   59.26    3.17
  -5  11   7  117.17    3.63
   5 -11  -7  120.07   11.17
  -5 -11   7  116.17    8.32
   5 -11  -6   43.52    8.26
  -5 -11   6   46.47    5.66
   5 -11  -5  150.67   12.32
  -5 -11   5  144.30    9.68
   5 -11  -4   39.94    7.78
   5 -11  -3  126.89   12.12
   5 -11  -2   49.79    8.43
   5 -11  -1    9.03    6.94
   5 -11   0  271.35   16.65
   5 -11   1  307.81   17.56
   5 -11   2  173.22   14.28
   5 -11   3  261.17   16.81
  -5  11  -3  232.97    3.72
   5 -11   4   44.05    9.47
  -5  11  -4   41.28    2.32
   5 -11   5    2.03    7.10
  -5  11  -5    1.77    1.19
   5 -11   6  123.22   12.17
  -5  11  -6  128.43    5.13
   5 -11   7   45.24    9.35
  -5  11  -7   36.96    3.33
   5 -11   8    1.64    6.92
  -5  11  -8    1.86    1.80
  -5  11  -9  310.58    9.80
   5 -11   9  273.97   17.49
   5 -11  10   16.89    7.25
  -5  11 -10   23.64    3.50
  -5  11 -11   69.24    5.65
   5 -11  11   63.09   10.28
   5 -11  12  -10.01    7.97
  -5  11 -12   -2.27    2.70
  -5  11 -13   54.32    5.49
   5 -11  13   43.64    9.75
   5 -11  14    2.60    6.89
  -5  11 -14   10.71    3.39
  -5  11 -15  287.68   12.67
   5 -11  15  266.80   18.66
   5 -11  16    2.42    6.85
  -5  11 -16    4.68    3.34
   5 -11  17  256.78   18.53
  -5  11 -17  253.34   12.96
  -5  11 -18    2.99    3.42
   5 -11  18    7.57    6.79
  -5  11 -19   34.89    5.73
   5 -11  19   43.36    9.52
  -5  11 -20   -1.52    3.33
   5 -11  20    5.60    6.40
  -5  11 -21    6.20    3.96
  -5  11 -22   24.99    5.57
   5  12 -19    8.32    5.04
   5  12 -18   37.81    7.01
   5  12 -17   26.79    6.57
   5  12 -16   11.58    5.43
   5 -12 -15   29.13    6.07
   5  12 -15   26.64    6.50
   5 -12 -14    3.25    4.34
   5  12 -14    0.38    4.58
   5 -12 -13    9.30    5.22
   5 -12 -12   27.77    6.50
   5 -12 -11    2.86    4.97
   5 -12 -10  174.35   13.24
   5 -12  -9    1.83    5.55
   5 -12  -8   63.50    9.19
   5 -12  -7   -1.45    5.95
   5 -12  -6   -0.53    5.80
   5 -12  -5    1.25    5.81
   5 -12  -4  265.24   16.30
   5 -12  -3   42.68    8.48
   5 -12  -2  475.76   21.68
   5 -12  -1   18.98    7.23
   5 -12   0  314.60   18.20
   5 -12   1   10.95    7.50
   5 -12   2   14.85    7.79
   5 -12   3   76.34   10.97
  -5  12  -3   57.15    2.05
   5 -12   4  305.80   18.70
  -5  12  -4  321.97    6.23
   5 -12   5  113.72   12.74
  -5  12  -5  110.63    4.32
   5 -12   6  253.16   17.34
  -5  12  -6  258.28    7.25
  -5  12  -7   69.79    4.33
   5 -12   7   60.79    9.69
  -5  12  -8   80.51    4.90
   5 -12   8   58.25   10.27
   5 -12   9   13.19    7.47
  -5  12  -9   16.25    2.78
  -5  12 -10   37.87    4.11
   5 -12  10   32.51    9.18
   5 -12  11   45.15    9.26
  -5  12 -11   63.20    5.33
   5 -12  12  119.79   13.63
  -5  12 -12  108.40    7.14
  -5  12 -13  149.98    8.58
   5 -12  13  144.32   14.72
   5 -12  14    4.90    6.48
  -5  12 -14    5.41    2.81
   5 -12  15   25.65    8.29
  -5  12 -15   27.45    4.60
  -5  12 -16    2.31    3.19
   5 -12  16   -0.52    6.19
  -5  12 -17   -0.65    2.84
   5 -12  17   -3.35    5.99
  -5  12 -18   39.23    5.94
   5 -12  18   38.48    9.55
  -5  12 -19    4.60    3.58
   5 -12  19   10.79    7.43
   5 -12  20   46.24   10.13
   5  13 -18    5.39    5.05
   5  13 -17   10.32    5.88
   5  13 -16   14.03    5.50
   5 -13 -15   55.85    7.94
   5  13 -15   51.96    7.90
   5 -13 -14  154.67   12.15
   5  13 -14  167.90   12.34
   5 -13 -13   15.72    5.76
   5 -13 -12   97.73   10.32
   5 -13 -11   84.26   10.08
   5 -13 -10    2.37    5.52
   5 -13  -9  121.66   11.92
   5 -13  -8  120.95   12.03
   5 -13  -7  237.95   16.01
   5 -13  -6  251.97   16.42
   5 -13  -5   80.91   10.59
   5 -13  -4  118.83   12.16
   5 -13  -3   19.31    7.53
   5 -13  -2    0.41    5.66
   5 -13  -1   56.20    9.80
   5 -13   0  145.78   13.48
   5 -13   1  106.91   12.04
   5 -13   2  207.13   16.18
   5 -13   3  163.63   14.82
  -5  13  -4   79.79    3.27
   5 -13   4  100.69   12.60
  -5  13  -5  237.38    6.35
   5 -13   5  241.70   17.39
   5 -13   6    7.79    8.17
  -5  13  -6    8.53    1.81
   5 -13   7   -1.98    8.47
  -5  13  -7    4.04    1.78
  -5  13  -8  152.45    6.64
   5 -13   8  134.79   13.80
   5 -13   9   19.88    8.05
  -5  13  -9   22.48    3.15
   5 -13  10   53.85   10.91
  -5  13 -10   59.98    4.99
   5 -13  11    7.60    6.79
  -5  13 -11    8.50    2.70
   5 -13  12   12.37    7.99
  -5  13 -12   16.88    3.25
   5 -13  13   -6.96    7.36
  -5  13 -13   -2.11    2.52
   5 -13  14   37.88    9.03
   5 -13  15   21.08    8.12
   5 -13  16   78.28   12.31
   5 -13  17    1.93    7.21
   5 -13  18   31.61    9.25
   5 -13  19   17.25    8.34
   5 -13  20    2.80    6.30
   5  14 -16    0.85    4.98
   5  14 -15    8.12    4.74
   5 -14 -14   -1.72    5.19
   5  14 -14   11.64    5.88
   5 -14 -13   23.89    6.53
   5 -14 -12    5.37    5.33
   5 -14 -11  253.07   16.24
   5 -14 -10    2.77    5.20
   5 -14  -9  151.70   13.38
   5 -14  -8    3.88    5.78
   5 -14  -7   16.24    6.92
   5 -14  -6    0.35    6.01
   5 -14  -5  168.14   14.49
   5 -14  -4    2.31    6.67
   5 -14  -3  550.05   24.90
   5 -14  -2   58.81   10.31
   5 -14  -1  306.63   19.13
   5 -14   0   16.90    7.94
   5 -14   1  148.74   14.35
   5 -14   2   21.47    8.54
   5 -14   3   -2.19    7.62
   5 -14   4   31.66    8.39
   5 -14   5   38.17    8.72
   5 -14   6    7.75    6.46
   5 -14   7   74.51   11.47
   5 -14   8   -0.92    8.16
   5 -14   9  120.64   14.38
   5 -14  10    3.46    6.65
   5 -14  11   26.96    9.15
   5 -14  12    2.05    7.39
   5 -14  13   18.18    8.35
   5 -14  14    9.53    8.24
   5 -14  15   15.79    8.68
   5 -14  16    0.84    6.75
   5 -14  17    7.59    7.33
   5 -14  18    5.71    7.18
   5 -14  19   63.50   11.59
   5  15 -15   45.41    8.00
   5  15 -14   64.96    9.04
   5 -15 -13   43.56    8.19
   5 -15 -12   56.53    9.14
   5 -15 -11   -9.61    6.54
   5 -15 -10    2.59    5.56
   5 -15  -9    4.88    5.87
   5 -15  -8  182.68   15.03
   5 -15  -7   79.20   10.70
   5 -15  -6  182.07   15.20
   5 -15  -5   13.57    7.46
   5 -15  -4   92.08   11.81
   5 -15  -3   31.21    8.30
   5 -15  -2    6.61    6.76
   5 -15  -1   37.39    9.20
   5 -15   0  149.10   14.67
   5 -15   1   56.75   10.66
   5 -15   2  266.49   19.08
   5 -15   3   -2.18    6.84
   5 -15   4   44.64   10.13
   5 -15   5   35.68    9.92
   5 -15   6   11.83    8.14
   5 -15   7   24.34    9.34
   5 -15   8   55.64   11.10
   5 -15   9   79.97   12.41
   5 -15  10   59.21   11.44
   5 -15  11   51.70   11.41
   5 -15  12   15.86    8.74
   5 -15  13   -2.85    7.25
   5 -15  14   79.47   13.17
   5 -15  15    4.80    8.29
   5 -15  16   50.12   11.34
   5 -16 -13   -5.58    6.25
   5 -16 -12   58.67    9.27
   5 -16 -11    2.16    5.54
   5 -16 -10  106.29   12.30
   5 -16  -9   32.05    8.04
   5 -16  -8   19.55    7.70
   5 -16  -7   56.03    9.78
   5 -16  -6   -0.04    6.19
   5 -16  -5   -4.37    6.69
   5 -16  -4  140.10   14.04
   5 -16  -3   40.87    9.04
   5 -16  -2  154.91   15.26
   5 -16  -1   51.24   10.42
   5 -16   0   16.91    7.25
   5 -16   1   45.69   10.80
   5 -16   2    1.18    6.38
   5 -16   3   57.90   11.21
   5 -16   4   33.12    9.86
   5 -16   5   14.78    8.23
   5 -16   6  108.28   13.98
   5 -16   7    0.03    6.37
   5 -16   8  118.36   14.57
   5 -16   9   28.64    9.21
   5 -16  10   20.58    8.89
   5 -16  11   18.75    9.82
   5 -16  12  110.04   14.91
   5 -16  13   32.78    9.73
   5 -17 -12   -2.19    5.47
   5 -17 -11   78.40   11.25
   5 -17 -10   35.32    9.00
   5 -17  -9   27.74    8.08
   5 -17  -8   -2.39    6.52
   5 -17  -7   25.71    7.91
   5 -17  -6   -6.14    6.70
   5 -17  -5  128.09   14.28
   5 -17  -4   -2.85    7.76
   5 -17  -3   67.98   11.44
   5 -17  -2   25.87    8.38
   5 -17  -1    6.54    7.88
   5 -17   0    1.49    7.38
   5 -17   1  147.38   15.25
   5 -17   2    2.94    8.14
   5 -17   3   42.86   10.33
   5 -17   4    3.31    7.59
   5 -17   5   17.31    9.34
   5 -17   6   -3.97    8.67
   5 -17   7   50.35   11.65
   5 -17   8   19.98    9.35
   5 -17   9  144.25   16.58
   5 -17  10   -0.82    8.12
   5 -18 -11    5.12    6.05
   5 -18 -10   27.70    8.55
   5 -18  -9    4.79    6.01
   5 -18  -8   66.85   11.10
   5 -18  -7    6.33    6.91
   5 -18  -6   26.75    8.88
   5 -18  -5    6.83    7.75
   5 -18  -4   23.68    9.38
   5 -18  -3   11.80    8.47
   5 -18  -2  100.58   13.80
   5 -18  -1   10.61    7.47
   5 -18   0   61.48   11.51
   5 -18   1   11.18    8.77
   5 -18   2    4.11    7.59
   5 -18   3   58.88   12.66
   5 -18   4   14.75    8.93
   5 -18   5   96.67   14.17
   5 -18   6   83.25   14.08
   5 -19 -10    5.04    6.49
   5 -19  -9   52.54   10.36
   5 -19  -8   15.41    7.39
   5 -19  -7   64.29   11.36
   5 -19  -6   15.87    8.39
   5 -19  -5   61.20   11.65
   5 -19  -4   38.79   10.17
   5 -19  -3   10.99    8.46
   5 -19  -2    8.91    8.52
   5 -19  -1    9.69    8.57
   5 -19   0    2.08    7.45
   6   0 -25   -5.19    4.74
   6   0 -24   -2.74    4.30
   6   0 -23   -4.49    4.32
   6   0 -22   32.67    5.92
   6   0 -21   -0.85    3.94
   6   0 -20   37.60    5.95
   6   0 -19    1.85    3.72
   6   0 -18   88.45    8.20
   6   0 -17    6.86    3.87
   6   0 -16   46.67    6.34
   6   0 -15    3.78    3.57
   6   0 -15   -6.51    4.41
   6   0 -14  249.55   11.87
   6   0 -14  240.45   11.34
   6   0 -13    0.46    3.49
   6   0 -13   -6.14    4.40
   6   0 -12  532.82   17.39
   6   0 -12  573.95   15.92
   6   0 -11   -1.76    3.86
   6   0 -11    2.79    4.24
   6   0 -10 1001.96   23.23
   6   0 -10 1036.33   19.71
   6   0  -9   15.44    4.45
   6   0  -9    2.52    4.19
   6   0  -8 1557.17   22.46
   6   0  -8 1615.16   29.31
   6   0  -7   -3.57    4.54
   6   0  -6  458.97   15.89
   6   0  -5   -2.13    4.67
   6   0  -4   47.55    6.49
   6   0  -3    0.99    4.29
   6   0  -2  836.30   21.16
   6   0  -1    1.06    4.68
   6   0   0  718.50   19.86
   6   0   1   -0.53    4.61
   6   0   2   36.17    5.65
   6   0   3   -3.65    5.25
   6   0   4  366.08   14.28
   6   0   5   -1.48    4.57
   6   0   6  301.66   13.12
   6   0   6  318.80   10.37
   6   0   7    0.57    2.26
   6   0   7   -2.22    4.19
   6   0   8  143.98    9.66
   6   0   8  136.44    9.43
   6   0   8  150.83    7.82
   6   0   9    1.63    2.56
   6   0   9   -0.86    4.25
   6   0   9   -1.31    4.57
   6   0  10  198.30   10.84
   6   0  10  201.35   11.16
   6   0  11   -0.71    3.91
   6   0  11    0.46    4.15
   6   0  12   23.03    4.83
   6   0  12   26.48    5.52
   6   0  13    0.75    3.58
   6   0  13    1.14    3.47
   6   0  14  187.55   10.06
   6   0  14  186.15   10.62
   6   0  15   -1.60    3.35
   6   0  16  212.13   10.46
   6   0  16  230.79   16.33
   6   0  17    1.62    2.97
   6   0  17  -12.28    7.36
   6   0  18    1.98    5.66
   6   0  19   -3.06    6.10
   6   0  20   60.02    9.79
   6   0  21   -1.82    6.18
   6   0  22   55.39   10.01
   6   0  23  -13.03    7.79
   6   0  24   10.38    6.00
   6   0  25   -2.70    5.99
   6  -1 -25   12.80    5.01
   6   1 -25   22.96    6.05
   6  -1 -24   13.31    4.99
   6   1 -24    8.30    4.40
   6  -1 -23    4.42    4.26
   6   1 -23    9.87    4.59
   6  -1 -22    0.87    3.68
   6   1 -22   -1.27    3.85
   6  -1 -21   37.84    6.30
   6   1 -21   37.34    6.42
   6  -1 -20    6.19    3.96
   6   1 -20    7.99    4.26
   6  -1 -19   66.68    7.25
   6   1 -19   79.29    8.13
   6  -1 -18    7.70    4.24
   6   1 -18    6.78    4.13
   6   1 -17   46.55    5.55
   6  -1 -17   46.02    5.94
   6   1 -17   42.82    6.27
   6  -1 -16   70.59    6.94
   6   1 -16   84.97    7.22
   6   1 -16   56.85    6.84
   6  -1 -15   71.81    6.83
   6   1 -15   69.10    6.69
   6   1 -15   71.07    6.96
   6   1 -14   30.41    5.03
   6  -1 -14   25.16    4.62
   6   1 -14   17.42    4.51
   6   1 -13    5.54    4.16
   6  -1 -13    6.51    4.25
   6   1 -13    3.95    3.79
   6  -1 -13   -3.71    4.11
   6  -1 -12  247.98   12.19
   6   1 -12  249.20   12.01
   6  -1 -12  244.20   10.42
   6  -1 -12  252.16    6.26
   6   1 -12  255.71   11.25
   6  -1 -11  507.28   16.89
   6   1 -11  502.94   16.64
   6  -1 -11  500.87   14.07
   6   1 -11  537.81   15.35
   6   1 -10  217.36   10.05
   6  -1 -10  217.95   11.69
   6   1 -10  214.93   11.20
   6  -1 -10  211.97    9.04
   6   1  -9  203.16    9.31
   6   1  -9  189.01    5.36
   6  -1  -9  188.83   11.03
   6   1  -9  187.22   10.56
   6  -1  -9  188.73    8.24
   6  -1  -8  470.91   16.49
   6   1  -8  476.82   16.24
   6  -1  -8  473.10   12.23
   6  -1  -7  303.23    9.65
   6  -1  -7  324.49   13.79
   6   1  -7  307.77   13.12
   6  -1  -6  840.52   21.45
   6   1  -6  838.88   21.07
   6  -1  -5  536.67   17.46
   6   1  -5  547.14   17.19
   6  -1  -4  258.33   12.60
   6   1  -4  248.97   11.95
   6  -1  -3  239.85   12.11
   6   1  -3  241.85   11.84
   6  -1  -2  360.06   14.48
   6   1  -2  347.99   13.97
   6  -1  -1  139.46    9.68
   6   1  -1  132.13    9.13
   6  -1   0   31.17    6.29
   6   1   0   23.69    5.56
   6  -1   1  246.56   12.17
   6   1   1  253.16   12.06
   6  -1   2  256.35   12.30
   6   1   2  241.33   11.73
   6  -1   3  493.02   16.84
   6   1   3  483.57   16.26
   6  -1   4  432.68   15.73
   6   1   4  435.96   15.38
   6  -1   5   57.84    7.19
   6   1   5   54.08    6.56
   6  -1   5   64.32    4.71
   6  -1   6    8.74    2.70
   6  -1   6    3.45    4.74
   6  -1   6   10.58    5.21
   6   1   6    9.35    4.63
   6  -1   7   99.59    8.41
   6  -1   7  115.93    9.04
   6   1   7  100.25    8.33
   6   1   7  109.99    6.79
   6  -1   7  107.80    6.37
   6  -1   8  143.69    7.42
   6  -1   8  160.32   10.04
   6  -1   8  141.96    9.71
   6   1   8  151.88    9.75
   6   1   8  158.28    8.21
   6  -1   9  160.06    8.02
   6  -1   9  166.23   10.40
   6  -1   9  153.72   10.14
   6   1   9  159.58    9.96
   6  -1  10   25.43    3.96
   6  -1  10   26.13    5.81
   6   1  10   23.41    4.91
   6  -1  10   33.46    6.09
   6   1  10   24.37    5.46
   6  -1  11  428.57   15.53
   6   1  11  421.26   14.82
   6  -1  11  407.45   15.56
   6   1  11  411.44   15.44
   6  -1  12    2.07    4.23
   6   1  12   -0.37    4.09
   6  -1  12    2.83    4.26
   6   1  12    1.11    3.96
   6  -1  13   64.07    7.04
   6   1  13   63.33    6.11
   6   1  13   69.83    7.06
   6   1  13   57.47    9.04
   6  -1  14    0.27    3.61
   6   1  14    2.72    2.87
   6   1  14    2.52    3.45
   6  -1  15   49.63    6.02
   6   1  15   48.74    5.28
   6   1  15   60.17    6.39
   6   1  15   47.76    8.66
   6  -1  16    6.96    3.69
   6   1  16   12.47    4.06
   6   1  16    4.72    6.04
   6   1  16    9.14    3.20
   6  -1  17  214.23   10.99
   6   1  17  223.74    9.92
   6   1  17  222.79   16.27
   6   1  18   43.09    8.57
   6  -1  18   58.53    9.80
   6  -1  18   59.92    6.21
   6   1  19   89.15   11.59
   6  -1  19   86.15   11.07
   6   1  20   -5.48    5.97
   6  -1  20   -4.45    6.34
   6   1  21    2.25    6.26
   6  -1  21   -6.35    6.63
   6  -1  22    9.64    6.03
   6   1  22   -0.60    6.64
   6  -1  23    2.57    5.52
   6   1  23   -3.15    6.88
   6  -1  24   23.00    7.67
   6   1  24   19.12    7.09
   6  -1  25    7.25    6.11
   6   1  25   13.84    7.30
   6  -2 -25   34.17    6.70
   6  -2 -24   61.30    8.11
   6   2 -24   52.87    8.25
   6  -2 -23    2.82    4.02
   6   2 -23   15.08    5.24
   6  -2 -22   -2.03    3.74
   6   2 -22   -0.29    4.17
   6  -2 -21    3.47    3.72
   6   2 -21    9.48    4.78
   6  -2 -20    3.82    3.82
   6   2 -20   12.01    4.95
   6  -2 -19  182.24   11.06
   6   2 -19  193.70   12.37
   6  -2 -18  116.59    8.90
   6   2 -18  112.79    9.56
   6   2 -18  109.70    7.81
   6  -2 -17  175.88   10.20
   6   2 -17  173.46    9.75
   6   2 -17  163.89   10.99
   6  -2 -16  341.20   13.46
   6   2 -16  320.13   13.18
   6   2 -16  317.25   14.28
   6  -2 -15  153.50    9.13
   6  -2 -15  132.64    4.35
   6   2 -15  145.04    9.15
   6   2 -15  135.41    9.46
   6   2 -14    0.75    3.94
   6  -2 -14    2.53    3.35
   6  -2 -14   -0.07    1.22
   6   2 -14    1.23    3.13
   6   2 -13   36.23    5.74
   6  -2 -13   28.29    2.95
   6  -2 -13   35.01    4.85
   6   2 -13   19.75    4.37
   6  -2 -12  103.08    7.01
   6   2 -12   97.92    7.90
   6   2 -12  102.91    7.89
   6   2 -11  155.47    9.29
   6  -2 -11  132.95    7.39
   6   2 -11  144.31    9.33
   6   2 -10   42.83    6.17
   6  -2 -10   23.37    5.78
   6   2 -10   24.69    5.17
   6  -2 -10   14.16    3.26
   6  -2  -9  718.74   20.43
   6   2  -9  742.75    9.11
   6   2  -9  755.78   20.28
   6  -2  -9  767.48   15.43
   6  -2  -8  212.29   11.62
   6   2  -8  213.55   11.19
   6   2  -8  219.43    6.34
   6  -2  -8  211.65    7.92
   6   2  -7  710.30   12.64
   6  -2  -7  695.76   19.91
   6   2  -7  694.87   19.57
   6  -2  -7  708.21   13.46
   6  -2  -6   47.19    4.12
   6   2  -6   44.59    3.92
   6  -2  -6   42.47    6.74
   6   2  -6   38.06    6.36
   6  -2  -5    1.86    4.99
   6   2  -5    0.29    2.78
   6   2  -4   -1.29    3.33
   6  -2  -4    1.54    4.71
   6  -2  -3  182.35   11.02
   6  -2  -2    2.79    4.03
   6  -2  -1  324.09   14.12
   6  -2   0   53.13    7.28
   6  -2   1  765.78   21.09
   6  -2   2   97.78    8.65
   6  -2   3   49.58    7.34
   6  -2   3   42.70    3.40
   6  -2   4  404.60   15.61
   6  -2   4  414.00   15.83
   6  -2   4  389.10    9.78
   6  -2   5  173.40   10.71
   6  -2   5  178.28   10.99
   6   2   5  166.81   10.18
   6  -2   5  171.05    6.82
   6  -2   6    9.56    2.45
   6  -2   6    5.14    5.06
   6  -2   6   13.36    5.57
   6   2   6    5.94    4.10
   6  -2   7  197.10    8.07
   6  -2   7  203.00   11.47
   6  -2   7  207.96   11.57
   6   2   7  188.09   10.55
   6  -2   8   45.52    4.40
   6  -2   8   40.65    6.38
   6   2   8   27.18    5.67
   6  -2   8   43.32    6.89
   6   2   8   34.29    6.13
   6  -2   9   41.42    4.29
   6  -2   9   41.64    6.65
   6  -2   9   58.28    7.54
   6   2   9   33.56    7.06
   6   2   9   37.68    5.94
   6  -2  10    1.74    4.59
   6  -2  10    0.33    2.41
   6   2  10   -7.37    7.38
   6   2  10   -1.04    4.29
   6  -2  11   88.50    8.13
   6   2  11   78.57    7.01
   6   2  11   71.00    7.24
   6   2  11   72.52    9.45
   6  -2  12  424.87   16.07
   6   2  12  413.46   14.26
   6   2  12  403.64   19.46
   6   2  12  415.99   15.38
   6  -2  13  549.64   18.23
   6   2  13  520.75   15.60
   6   2  13  550.56   22.87
   6   2  13  514.40   17.16
   6  -2  14  339.91   14.48
   6   2  14  365.48   12.70
   6   2  14  339.86   18.70
   6   2  14  356.82   14.51
   6  -2  15  383.95   15.42
   6   2  15  373.46   12.64
   6   2  15  364.65   19.86
   6   2  15  384.08   14.94
   6  -2  16   64.77    7.14
   6   2  16   82.01   10.47
   6   2  16   65.56    5.52
   6   2  16   73.36    7.07
   6   2  17    9.08    6.69
   6   2  17    9.31    2.89
   6  -2  17   12.34    4.59
   6   2  17   13.88    4.18
   6  -2  18    5.32    3.79
   6   2  18    2.16    5.95
   6   2  18    6.81    3.53
   6   2  19   11.20    6.45
   6   2  20   19.71    6.45
   6  -2  20   18.15    6.84
   6   2  21   27.82    8.31
   6  -2  21   19.20    7.25
   6   2  22   -0.06    6.31
   6  -2  22    0.39    5.95
   6   2  23   74.38   11.49
   6  -2  23   67.89   10.89
   6   2  24   40.16    9.11
   6  -2  24   38.20    8.78
   6  -2  25    4.39    6.26
   6  -3 -25   11.02    4.75
   6  -3 -24    3.20    4.00
   6   3 -24    7.88    4.86
   6  -3 -23    5.13    3.77
   6   3 -23    6.30    4.66
   6  -3 -22   34.43    6.16
   6   3 -22   33.96    6.71
   6  -3 -21    1.95    3.54
   6   3 -21    7.69    4.93
   6  -3 -20  247.67   13.18
   6   3 -20  262.74   14.56
   6  -3 -19    2.26    3.26
   6   3 -19   -2.84    4.38
   6  -3 -18   87.29    7.79
   6   3 -18   86.97    7.14
   6   3 -18   77.52    8.26
   6  -3 -17   -1.10    3.09
   6   3 -17    1.61    2.96
   6   3 -17   -3.49    5.06
   6   3 -16    0.28    4.16
   6  -3 -16    0.90    3.17
   6   3 -16    0.71    3.17
   6   3 -15   44.76    6.34
   6  -3 -15   50.40    5.65
   6   3 -15   41.75    5.46
   6   3 -14   16.51    4.99
   6  -3 -14   13.68    3.86
   6   3 -14   16.03    4.18
   6  -3 -14   17.14    2.89
   6   3 -13    4.46    4.49
   6  -3 -13    2.27    3.31
   6   3 -13    1.22    3.43
   6   3 -12  658.57   18.15
   6  -3 -12  628.85   15.46
   6   3 -12  645.14   18.67
   6  -3 -11    1.55    3.17
   6   3 -11   -3.50    4.47
   6  -3 -10  406.95   11.52
   6  -3  -9  159.52    7.14
   6  -3  -8   73.01    4.78
   6   3  -8   82.12    4.29
   6   3  -7    1.70    2.34
   6  -3  -7   -0.50    2.38
   6  -3  -6  135.20    5.60
   6   3  -6  128.23    6.34
   6  -3  -5    3.83    2.34
   6   3  -5   -3.37    3.13
   6  -3  -4  271.10    6.78
   6  -3  -4  269.19   13.24
   6   3  -4  261.65    9.73
  -6   3   4  268.66   12.19
   6   3  -3   16.38    3.62
   6  -3  -3   27.65    6.72
  -6   3   3   16.22    3.83
   6   3  -2   80.49    6.42
   6  -3  -2   88.65    8.16
   6  -3  -1    5.64    5.26
   6  -3   0  124.22    9.69
   6  -3   1   91.38    8.82
   6  -3   1  101.35    9.14
   6  -3   2  283.87   13.55
   6  -3   2  305.21   13.88
   6  -3   2  297.47    7.10
   6  -3   3   57.46    7.19
  -6   3  -3   61.04    6.46
   6  -3   3   69.21    8.26
   6   3   3   48.29    6.36
   6  -3   3   60.28    3.65
   6  -3   4    6.73    2.03
   6  -3   4    5.96    4.57
   6  -3   4    5.55    5.06
   6   3   4    0.44    5.34
   6  -3   5   87.99    4.83
   6  -3   5   89.86    8.58
   6  -3   5   95.56    8.78
   6   3   5   73.21    7.93
   6  -3   6   26.48    3.09
   6  -3   6   29.96    6.19
   6   3   6   20.03    6.01
   6  -3   7   29.58    3.43
   6  -3   7   35.69    6.76
   6   3   7   21.79    6.75
   6  -3   8 1022.06   17.76
   6  -3   8 1067.73   25.26
   6   3   8 1017.63   27.76
   6  -3   9    3.12    5.00
   6  -3   9    3.76    2.37
   6   3   9   -1.85    5.89
   6  -3  10  522.14   18.17
   6  -3  10  520.09   13.99
   6   3  10  539.11   21.52
   6   3  10  497.52   16.98
   6  -3  11  139.75   10.37
   6  -3  11  139.17    7.74
   6   3  11  128.61   11.67
   6   3  11  132.56    9.24
   6  -3  12  130.11   10.00
   6   3  12  139.48    8.48
   6   3  12  143.29   12.44
   6   3  12  140.41    9.39
   6   3  13   -5.86    5.45
   6  -3  13   -1.81    4.55
   6   3  13   -2.51    3.09
   6   3  13   -1.99    3.71
   6   3  14   26.49    7.34
   6  -3  14   22.64    5.68
   6   3  14   26.40    4.12
   6   3  14   25.55    4.89
   6  -3  15   -0.05    3.90
   6   3  15   -2.12    6.03
   6   3  15    0.13    2.36
   6   3  15    0.16    3.26
   6  -3  16  231.77   12.77
   6   3  16  235.33    9.27
   6   3  16  207.46   15.62
   6   3  16  241.25   12.05
   6  -3  17    9.34    4.72
   6   3  17   -6.68    6.73
   6   3  17    0.27    3.20
   6   3  18  400.34   14.97
   6   3  18  401.43   22.15
   6  -3  18  388.57   16.05
   6   3  19   -5.79    6.66
   6   3  20  163.86   15.15
   6   3  21    2.46    6.17
   6   3  22   11.12    6.21
   6  -3  22    8.11    6.35
   6   3  23   -1.89    6.73
   6  -3  23   -8.77    6.86
   6   3  24   11.44    7.10
   6  -3  24   21.22    7.63
   6  -3  25    4.42    5.27
   6  -4 -25   19.14    5.16
   6  -4 -24   44.00    6.87
   6   4 -24   62.95    8.72
   6   4 -23   91.78   10.07
   6  -4 -23   77.68    8.58
   6  -4 -22   55.84    7.14
   6   4 -22   61.48    8.46
   6  -4 -21    1.56    3.21
   6   4 -21    5.23    4.73
   6  -4 -20   -2.62    3.82
   6   4 -20   -3.22    4.23
   6  -4 -19    5.98    3.52
   6  -4 -19   10.42    3.79
   6   4 -19    1.27    4.88
   6  -4 -18   65.35    6.85
   6  -4 -18   82.23    7.96
   6   4 -18   78.19    6.85
   6   4 -18   73.88    8.28
   6  -4 -17  222.18   11.30
   6  -4 -17  228.38   12.71
   6   4 -17  214.74   10.96
   6   4 -17  215.20   12.62
   6   4 -16  310.61   13.16
   6   4 -16  318.63   14.65
   6  -4 -16  313.00   12.72
   6  -4 -15  161.38    8.97
   6   4 -15  148.11    9.54
   6   4 -15  152.29   10.14
   6  -4 -14  113.67    7.25
   6   4 -14  116.52    8.49
   6  -4 -14  120.39    6.98
   6   4 -14  102.04    8.27
   6   4 -13   16.20    4.88
   6  -4 -13   12.34    3.29
   6   4 -13   17.05    4.60
   6   4 -12   23.83    5.81
   6  -4 -12   15.02    3.39
   6  -4 -11  285.08    9.79
   6  -4 -10  155.81    7.21
   6  -4  -9  886.13   15.33
   6  -4  -8  153.92    6.26
   6  -4  -7  247.85    7.11
   6  -4  -6   36.47    3.03
   6   4  -6   38.82    4.71
   6   4  -5  125.49    7.03
   6  -4  -5  105.13    4.16
   6   4  -4   -2.03    3.31
   6  -4  -4   -1.31    1.55
   6  -4  -3  263.46   13.37
   6   4  -3  248.45   10.27
   6  -4  -3  258.85    5.25
   6  -4  -2  225.80   12.61
   6   4  -2  222.35   10.06
   6  -4  -1   68.77    7.98
   6  -4   0    7.24    1.23
   6  -4   0    2.65    4.86
   6  -4   1   46.92    7.29
   6  -4   1   46.81    2.51
   6   4   2   -1.50    4.37
   6  -4   2    0.40    1.26
   6  -4   2   -0.03    5.59
   6   4   3    1.54    4.39
   6  -4   3    1.31    1.42
   6  -4   3   -1.42    5.28
   6  -4   4  112.04    4.71
   6  -4   4  113.88    9.46
   6   4   4  121.38    9.69
   6  -4   5  584.54   11.03
   6  -4   5  625.43   20.23
   6   4   5  600.84   20.46
   6   4   6    2.44    5.50
   6  -4   6   11.39    6.18
   6  -4   6    4.21    1.97
   6   4   7   16.41    6.04
   6  -4   7   25.92    6.53
   6  -4   7   23.10    3.09
   6   4   8   32.27    7.02
   6  -4   8   39.69    7.34
   6  -4   8   34.28    3.68
   6   4   9    3.31    6.30
   6  -4   9    9.28    5.60
   6  -4   9    9.23    3.01
   6   4  10   16.91    6.19
   6  -4  10   16.84    6.01
   6  -4  10   27.41    4.06
   6  -4  11  158.59   11.37
   6  -4  11  149.93    8.08
   6   4  11  143.01   12.61
   6  -4  12  327.94   15.60
   6   4  12  290.85   17.07
   6  -4  13  457.75   18.31
   6   4  13  426.41   20.60
   6   4  13  432.84   16.07
   6  -4  14  244.44   13.65
   6   4  14  241.41   10.12
   6   4  14  240.03   16.21
   6   4  14  254.48   12.50
   6  -4  15  274.56   14.58
   6   4  15  277.03   10.32
   6   4  15  261.92   12.57
   6   4  15  278.68   17.99
   6  -4  16   76.56    8.47
   6   4  16   69.13    5.12
   6   4  16   74.84    7.20
   6   4  16   59.42    9.59
   6   4  17   83.89    7.56
   6   4  17   81.24   10.92
   6  -4  17   81.72    8.50
   6  -4  18    0.78    4.76
   6   4  18    6.76    3.41
   6   4  18    8.18    6.49
   6   4  19   45.35    9.52
   6  -4  19   39.67    6.45
   6   4  20   14.45    7.98
   6   4  21   24.34    8.25
   6   4  22   90.93   12.28
   6   4  23   28.20    8.77
   6  -4  23    8.92    6.00
   6  -4  24   42.92    9.59
   6   4  24   50.71   10.69
   6  -4  25   52.20    9.86
   6  -5 -25   -0.59    3.68
   6  -5 -24   -0.73    3.54
   6  -5 -23    2.81    3.60
   6   5 -23    5.97    5.03
   6  -5 -22   14.52    4.71
   6   5 -22   19.46    5.96
   6   5 -21  110.61   10.58
   6  -5 -21   99.52    8.92
   6  -5 -20   -1.24    3.08
   6   5 -20   -3.49    4.79
   6  -5 -19  105.03    8.54
   6  -5 -19  112.02    8.98
   6   5 -19   92.47    9.14
   6  -5 -18    6.44    3.62
   6  -5 -18    5.42    3.64
   6   5 -18    6.49    3.02
   6   5 -18    5.09    4.66
   6   5 -17    5.29    4.45
   6  -5 -17    1.80    2.91
   6  -5 -17    8.34    4.14
   6   5 -17   -1.51    2.98
   6   5 -16   11.65    5.02
   6  -5 -16    5.88    3.20
   6  -5 -16    5.80    3.77
   6   5 -16    5.39    3.22
   6   5 -15   14.54    5.40
   6  -5 -15    5.98    3.13
   6  -5 -15    4.33    3.73
   6  -5 -14   57.03    5.31
   6  -5 -14   75.98    6.48
   6  -5 -14   70.62    7.61
   6   5 -14   71.00    7.74
   6   5 -13  426.57   15.94
   6  -5 -13  435.54   12.94
   6  -5 -13  434.96   17.30
   6  -5 -12    6.72    2.95
   6   5 -12   19.05    5.53
   6  -5 -12   10.09    4.81
   6  -5 -11  487.38   12.22
   6  -5 -11  472.68   17.96
   6  -5 -10   -0.20    2.43
   6  -5 -10   -2.21    5.03
   6  -5  -9  111.53    5.40
   6  -5  -9  106.22    9.38
   6  -5  -8  221.76    6.97
   6  -5  -8  219.86   12.71
   6  -5  -7  293.23    7.20
   6  -5  -7  277.06   13.96
   6  -5  -6  221.90    5.67
   6  -5  -6  216.68   12.57
   6  -5  -5  679.86    8.54
   6  -5  -5  675.25   21.07
   6   5  -5  699.94   16.47
   6  -5  -4   51.67    2.12
   6  -5  -4   51.64    7.48
   6   5  -4   56.69    6.17
   6   5  -3  104.19    7.54
   6  -5  -3   86.80    8.79
   6  -5  -2  140.72   10.64
   6  -5  -1  212.65   12.37
   6  -5   0   72.91    8.51
   6  -5   1  785.63   22.70
   6   5   1  772.33   20.50
   6  -5   2   70.65    8.71
   6  -5   2   69.65    2.64
   6   5   2   63.61    7.28
   6  -5   3   91.85    9.09
   6  -5   3   93.98    3.54
   6   5   3   90.15    8.36
   6  -5   4  280.34   14.29
   6  -5   4  266.68    6.51
   6   5   4  245.73   13.26
   6  -5   5    5.65    5.78
   6   5   5   -5.63    5.94
   6  -5   5    2.34    1.87
   6  -5   6  238.41   13.40
   6  -5   6  235.22    7.29
   6   5   6  237.60   13.52
   6  -5   7    2.16    5.36
   6   5   7   -5.85    6.59
   6  -5   7   -1.34    2.38
   6  -5   8   42.02    7.83
   6   5   8   21.65    6.54
   6  -5   8   21.42    3.12
   6  -5   9  203.54   12.89
   6  -5   9  193.56    8.20
   6   5   9  192.82   13.44
   6  -5  10   -2.79    6.25
   6   5  10   -2.35    7.35
   6  -5  10    5.07    2.57
   6  -5  11   50.31    7.79
   6  -5  11   46.24    4.81
   6   5  11   38.97    7.47
   6  -5  12   35.36    6.77
   6   5  12   20.58    6.98
   6  -5  13   56.82    8.05
   6   5  13   48.39    8.34
   6  -5  14    4.04    5.03
   6   5  14    0.23    2.78
   6   5  15   70.99   10.28
   6  -5  15   89.82    9.46
   6   5  15   77.64    5.65
[truncated: 697,548 more chars]
